# Supplementary material for: Comparative Proteomic Analysis Provides Insights into the Regulatory Mechanisms of Wheat Primary Root Growth
Source: Sci Rep. 2019 Aug 13;9:11741. doi: 10.1038/s41598-019-47926-7 (PMC6692329; doi:10.1038/s41598-019-47926-7)
Supplement: Supplementary file 2 — Dataset 1 [file 41598_2019_47926_MOESM2_ESM.xlsx]

## Sheet: Supplementary Table S1
Table S1 List of reliable detected proteins for quantitative analysis
Accessiona	Description	Coverageb	Unique Peptidesc	Peptidesd	PSMse	Aasf	MW [kDa]g	calc. pIh	XY54-1	XY54-2	XY54-3	J411-1	J411-2	J411-3	LRM-1	LRM-2	LRM-3	SRM-1	SRM-2	SRM-3	Set 1-protein score	Set 2-protein score	Set 3-protein score	Set 4-protein score
A0A0N7KSP9	Os11g0247300 protein (Fragment) OS=Oryza sativa subsp. japonica GN=Os11g0247300 PE=4 SV=1 - [A0A0N7KSP9_ORYSJ]	100	2	3	31	43	4.74688	3.56104	0.6392	0.73527	0.506525	0.569419	0.661262	0.501397	1.27693	1.07311	1.19973	0.880055	1.04436	0.660982	78.1051	73.1884	126.278	59.2903
M7ZWX9	60S acidic ribosomal protein P3 OS=Triticum urartu GN=TRIUR3_24083 PE=3 SV=1 - [M7ZWX9_TRIUA]	95.83	1	8	108	120	12.0818	4.55127	1.03242	0.837833	0.872282	0.785823	1.11727	0.879382	1.00936	0.995057	0.914815	0.997619	0.914975	1.18334	287.051	549.459	534.458	412.491
M8C7W2	60S acidic ribosomal protein P3 OS=Aegilops tauschii GN=F775_26802 PE=3 SV=1 - [M8C7W2_AEGTA]	95.83	1	8	111	120	12.0958	4.55127	1.02233	0.970598	0.905235	0.862082	0.988857	0.966476	0.994906	1.07636	0.964792	0.940621	1.06309	0.987142	324.19	583.03	637.978	413.661
A0A0A9KYJ8	Uncharacterized protein OS=Arundo donax PE=4 SV=1 - [A0A0A9KYJ8_ARUDO]	89.36	1	3	41	47	4.6661	4.14502	1.18193		1.0639	0.980013		0.967313	0.864216	0.993678	0.930679	0.811161	1.11402	1.31243	206.761	103.55	118.459	100.3
A0A1D6IHN8	Uncharacterized protein OS=Zea mays PE=4 SV=1 - [A0A1D6IHN8_MAIZE]	89.07	3	13	180	183	20.2556	4.79248	0.85673	0.948647	0.680897	0.861818	0.748365	0.779769	1.02088	0.981853	0.982609	1.15049	0.991006	0.929295	322.14	377.461	512.692	595.025
M8CUF2	Uncharacterized protein OS=Aegilops tauschii GN=F775_29537 PE=4 SV=1 - [M8CUF2_AEGTA]	84.72	13	18	235	301	32.7084	6.43018	0.997517	1.02918	0.926017	0.982247	0.972467	1.01056	1.02238	1.05588	0.971871	0.939438	0.967016	0.993595	641.142	700.052	851.108	845.612
M7Z9N7	Peroxiredoxin-2C OS=Triticum urartu GN=TRIUR3_13961 PE=4 SV=1 - [M7Z9N7_TRIUA]	84.57	1	9	292	162	17.317	5.31299	0.943923	0.978257	0.854894	0.982626	1.09678	0.938106	0.877014	1.24119	0.70518	0.926124	1.15388	1.00525	1025.35	1253.54	1461.75	1289.22
R7W2F4	Peroxiredoxin-2C OS=Aegilops tauschii GN=F775_31232 PE=4 SV=1 - [R7W2F4_AEGTA]	84.57	2	9	246	162	17.317	5.31299	0.894673	0.842427	0.830967	0.971071	0.990083	0.993899	0.885789	1.00542	0.91239	1.05904	1.09652	1.04209	849.104	1156.21	1267.27	1162.96
A0A0M3LQU0	Auxin-repressed protein OS=Triticum aestivum GN=ARP1 PE=2 SV=1 - [A0A0M3LQU0_WHEAT]	83.48	5	5	23	115	12.4613	9.68604	1.08451	1.3958	1.18356	1.16057	0.982987	1.07554	1.06819	0.927382	0.935878	1.15157	1.08197	0.93203	75.03	46.24	115.82	96.22
A0A1D6PDG6	Histone H2B OS=Zea mays PE=3 SV=1 - [A0A1D6PDG6_MAIZE]	81.82	1	8	163	66	7.24888	9.77393	0.666211	0.48888	0.542928	0.636771	0.933686	0.984767	0.901336	1.31213	1.05635	0.990619	1.10717	0.822431	150.623	280.963	253.453	272.856
C6ETA6	Peroxidase OS=Aegilops ventricosa GN=Prx112-B PE=3 SV=1 - [C6ETA6_AEGVE]	81.21	3	18	779	314	32.5421	8.06006	1.1963	1.16725	1.51966	0.978858	0.898023	0.972045	1.29311	0.959805	1.04377	0.847912	0.967204	0.921505	1833.71	3948.35	3065.24	2965.4
M8A1K3	Uncharacterized protein OS=Triticum urartu GN=TRIUR3_22754 PE=4 SV=1 - [M8A1K3_TRIUA]	80.72	1	8	66	166	17.8533	6.18896	0.627713	0.665004	0.583148	0.85042	1.09021	1.09446	0.844856	0.967203	0.94791	1.1743	1.09039	1.0419	91.17	136.44	135.193	263.809
W5D5R6	Cold induced protein OS=Triticum aestivum GN=TRAES_3BF087500010CFD_c1 PE=2 SV=1 - [W5D5R6_WHEAT]	80.38	2	13	121	158	16.1889	4.98291	0.872041	1.01097	0.815582	0.813771	0.855986	0.857474	1.05579	1.11721	1.12411	1.00565	1.01792	0.696519	214.612	386.639	379.981	219.791
S6AWC2	Cold induced 16 OS=Triticum aestivum GN=WCI16 PE=2 SV=1 - [S6AWC2_WHEAT]	80.38	2	13	129	158	16.2509	4.91943	0.862462	0.939304	0.872008	0.982171	0.898019	1.04708	0.894785	0.948428	1.02877	1.06534	1.08884	0.909751	223.571	357.846	325.894	240.674
A6N0C7	Polyubiquitin containing 7 ubiquitin monomers (Fragment) OS=Oryza sativa subsp. indica PE=2 SV=1 - [A6N0C7_ORYSI]	80.1	1	9	574	201	22.6271	8.27979		0.922119	0.882141		0.955214	0.94833	1.01583	1.1067	1.00791	1.17525	0.88263	0.797594	808.885	1811.12	1060.96	1158.79
W5H4V7	Phosphoglycerate kinase OS=Triticum aestivum PE=3 SV=1 - [W5H4V7_WHEAT]	79.8	1	26	483	401	42.0966	5.69385	1.05529	0.868904	0.72084	0.919334	1.22881	1.15776	0.909181	1.14871	0.801103	1.08367	0.922076	1.04965	1309.2	1882.28	1881.15	1822.21
A0A077RZ13	Uncharacterized protein OS=Triticum aestivum GN=TRAES_3BF077600090CFD_c1 PE=3 SV=1 - [A0A077RZ13_WHEAT]	79.79	9	14	99	193	21.9273	6.354	1.00205	0.982867	0.920083	1.00351	0.983113	0.959366	0.978029	1.00291	0.959769	1.02534	1.04262	1.02234	100.18	210.366	203.553	145.24
M0XNT6	Uncharacterized protein OS=Hordeum vulgare subsp. vulgare PE=4 SV=1 - [M0XNT6_HORVV]	79.63	1	10	458	216	23.569	5.60498		0.69384	0.716119		1.11274	1.0842	0.986099	1.15089	0.933869	0.987555	0.972562	0.938902	837.677	1872.44	1851.48	1654.97
M8AEH2	Proliferating cell nuclear antigen OS=Triticum urartu GN=TRIUR3_26803 PE=3 SV=1 - [M8AEH2_TRIUA]	79.46	1	12	120	224	24.9352	4.71631	0.908983	0.956478	0.835657	1.01689	1.038	0.985697	1.08898	1.11386	0.941602	1.04087	0.888075	0.924892	455.044	672.016	424.88	497.278
A0A1D5Y4J9	Uncharacterized protein OS=Triticum aestivum PE=4 SV=1 - [A0A1D5Y4J9_WHEAT]	79.11	19	20	367	316	35.5493	6.7417	0.906385	0.868869	0.880583	0.922708	0.980347	0.89579	0.972225	1.09386	1.01068	0.968354	0.938349	0.986799	713.547	1099.07	917.189	639.827
F2CR08	Predicted protein OS=Hordeum vulgare subsp. vulgare PE=2 SV=1 - [F2CR08_HORVV]	78.7	2	28	713	446	48.0283	5.5542	0.831502	0.712364	0.723871	1.01572	0.939262	1.05064	1.03422	0.973481	1.01844	0.993156	0.943116	1.02333	2108.1	2881.93	3138.16	2592.59
A0A077RSI3	Uncharacterized protein OS=Triticum aestivum GN=TRAES_3BF079100070CFD_c1 PE=3 SV=1 - [A0A077RSI3_WHEAT]	78.66	2	16	260	253	26.8019	5.69385	1.04682	1.20374	1.02669	0.97798	0.936397	1.04022	1.10759	0.956915	1.04267	0.908561	0.994489	0.963022	493.059	902.97	730.193	806.845
W5DIU6	Uncharacterized protein OS=Triticum aestivum PE=3 SV=1 - [W5DIU6_WHEAT]	78.66	2	16	297	253	26.8159	5.46533	1.0872	1.11072	1.16554	1.23402	1.10991	1.17108	1.07805	1.22065	1.09127	0.891371	0.835937	0.9061	550.376	1019.75	1027.58	1027.06
A0A1D5YMM0	Glucose-6-phosphate isomerase OS=Triticum aestivum PE=3 SV=1 - [A0A1D5YMM0_WHEAT]	78.5	5	40	360	614	66.9924	5.96045	1.12399	1.185	1.0193	1.20637	1.08926	1.01944	1.08975	0.944629	1.01554	0.873378	1.01617	0.987345	789.903	1054.95	935.692	1164.47
A0A1D5WVZ5	Uncharacterized protein OS=Triticum aestivum PE=3 SV=1 - [A0A1D5WVZ5_WHEAT]	77.72	7	14	127	193	22.1145	7.53271	0.883475	0.864666	0.947843	1.07614	1.0312	0.963069	0.906117	1.02842	0.940068	0.984535	0.97163	1.12874	252.45	238.651	227.757	233.583
N1R2S0	Putative calcium-binding protein CML7 OS=Aegilops tauschii GN=F775_32211 PE=4 SV=1 - [N1R2S0_AEGTA]	77.7	1	11	70	148	16.7496	5.16064	1.00375	0.817361	1.13525	0.968351	0.80609	0.979522	1.01162	0.936137	0.942419	0.959203	1.00498	1.20443	113.426	165.97	102.928	140.302
A0A1D6DLC2	Uncharacterized protein OS=Triticum aestivum PE=4 SV=1 - [A0A1D6DLC2_WHEAT]	77.43	1	7	540	381	42.653	8.1333	0.852614	0.827942	0.760376	0.955784	0.880963	0.942009	0.886938	1.03178	0.95963	0.995836	1.08153	1.09142	838.692	1838.16	1073.48	1189.49
W5FY62	Glucose-6-phosphate isomerase OS=Triticum aestivum PE=3 SV=1 - [W5FY62_WHEAT]	76.31	5	40	350	612	67.0203	5.94775	0.950973	1.24236	0.951879	1.16093	1.12227	1.11817	0.904023	0.964789	1.00863	1.10779	1.0421	1.04034	770.505	1045.56	995.748	1064.45
M0V3H0	Uncharacterized protein OS=Hordeum vulgare subsp. vulgare PE=4 SV=1 - [M0V3H0_HORVV]	75.26	3	17	335	287	31.217	6.62451	0.851852	0.797305	0.983459	1.17349	1.03036	1.05863	0.939179	1.04759	0.998109	1.05098	1.02331	0.954139	619.85	1101.34	1038.98	1006.3
Q9S8F6	Glycosylated protein disulfide isomerase homolog (Fragment) OS=Triticum aestivum PE=1 SV=1 - [Q9S8F6_WHEAT]	75	1	1	28	40	4.24006	4.14502	1.13208	1.05131	0.915745	0.974924	1.06308	1.04432	1.03422	0.966655	0.988338	0.925233	1.05906	1.0338	92.3933	277.815	151.09	208.197
M8CXL2	Protein disulfide-isomerase OS=Aegilops tauschii GN=F775_08570 PE=3 SV=1 - [M8CXL2_AEGTA]	74.89	4	38	501	466	51.4473	5.2749	1.18701	1.1506	0.836092	1.55006	0.926286	0.99373	0.917854	1.07482	0.998298	0.992235	1.11823	0.980882	1204.85	1814.67	1509.63	1455.18
A0A1D5WR59	Uncharacterized protein OS=Triticum aestivum PE=4 SV=1 - [A0A1D5WR59_WHEAT]	74.88	5	15	119	203	21.6844	4.83057	1.06135	0.942993	1.16902	0.92319	0.872184	0.953273	1.01275	1.09932	0.918871	0.838974	0.999542	1.05564	260.84	356.38	272.63	153.606
N1QRK8	Glucan endo-1,3-beta-glucosidase GIII OS=Aegilops tauschii GN=F775_28660 PE=3 SV=1 - [N1QRK8_AEGTA]	74.52	4	7	52	157	17.0855	5.22412	0.987559	1.05381	0.897608	0.94998	1.07545	1.01504	0.937844	1.0251	0.935177	0.983104	1.12751	1.02094	136.798	321.256	210.733	257.05
A0A1D5UUP9	Uncharacterized protein OS=Triticum aestivum PE=3 SV=1 - [A0A1D5UUP9_WHEAT]	74	10	10	49	100	10.921	8.39697	0.934337	0.851436	1.02872	0.925471	1.09372	1.09691	0.886303	0.984827	0.867613	1.02791	1.03293	1.1154	84.75	128.252	68.22	117.01
Q41590	Voltage dependent anion channel (VDAC) (Fragment) OS=Triticum aestivum GN=TAVDAC2 PE=2 SV=1 - [Q41590_WHEAT]	73.99	1	13	122	273	29.2982	9.31982	1.29225	1.18982	1.4705	0.896253	1.07753	0.888449	0.988962	0.90858	0.771806	0.690949	1.16758	1.53859	447.397	333.339	321.902	360.34
A0A1D5TTF6	Uncharacterized protein OS=Triticum aestivum PE=3 SV=1 - [A0A1D5TTF6_WHEAT]	73.91	3	9	132	161	17.0045	5.14795	0.966721	0.774779	0.994942	1.17502	1.09123	1.01675	0.882668	0.963188	0.898318	1.03483	1.10737	1.03581	271.44	446.761	412.541	447.43
B5B3P8	Pathogenesis related protein 10 OS=Triticum aestivum GN=PR10 PE=2 SV=1 - [B5B3P8_WHEAT]	73.75	1	11	136	160	17.0526	5.31299	1.05234	0.864483	1.04924	0.989366	1.04101	0.97897	0.94425	1.05062	0.937631	1.05102	1.05359	0.999988	411.141	499.949	439.589	297.614
W5ICC4	Uncharacterized protein OS=Triticum aestivum PE=3 SV=1 - [W5ICC4_WHEAT]	73.75	2	11	119	160	17.0735	5.30029		0.891287	0.86001		0.907502	0.905338	1.09138	0.915581	1.05652	0.996332	1.07849	0.990991	293.105	556.369	397.211	319.095
N1QRS8	Methylenetetrahydrofolate reductase OS=Aegilops tauschii GN=F775_28470 PE=3 SV=1 - [N1QRS8_AEGTA]	73.57	2	35	218	594	66.2654	5.64307	0.72602	1.12215	1.13252	0.873166	1.09373	0.99804	0.983539	1.01418	0.925762	1.01244	1.04203	1.05366	375.053	472.814	504.627	401.198
A0A1D6S260	Uncharacterized protein OS=Triticum aestivum PE=3 SV=1 - [A0A1D6S260_WHEAT]	73.54	3	28	706	446	47.9893	5.68115	0.897864	0.821516	0.780224	0.854358	0.855281	0.879221	0.997848	1.0434	0.991622	0.998138	1.01516	1.01102	1938.78	2945.61	3172.2	2653.75
A0A1D6A2S3	Uncharacterized protein OS=Triticum aestivum PE=3 SV=1 - [A0A1D6A2S3_WHEAT]	73.54	1	27	733	446	48.0323	5.5542	1.00908	0.965298	0.984254	1.1772	1.02562	1.11611	0.983073	0.978144	0.970175	0.996922	0.988535	1.06694	2027.38	3035.24	3349.27	2882.66
M7YNW9	Uncharacterized protein OS=Triticum urartu GN=TRIUR3_29182 PE=4 SV=1 - [M7YNW9_TRIUA]	73.53	3	8	70	136	14.7056	5.0083	0.8861	0.995528	0.917307	0.965803	0.981234	0.871567	0.867271	0.98289	0.956921	1.1224	1.10888	0.955049	344.793	251.6	319.062	427.909
A5HB56	O-methytransferase 4 OS=Triticum aestivum GN=OMT4 PE=2 SV=1 - [A5HB56_WHEAT]	73.37	6	18	172	353	38.4303	5.93506	1.01138	0.996413	0.956034	1.17297	1.02575	0.976418	0.949714	1.03671	0.904435	1.11194	0.993735	0.96249	160.164	396.666	335.776	401.89
A0A1D6ALD0	S-adenosylmethionine synthase OS=Triticum aestivum PE=3 SV=1 - [A0A1D6ALD0_WHEAT]	73.35	2	21	554	394	42.7726	5.92236	0.950829	1.06477	1.34608	0.950197	0.995358	0.972471	1.18155	0.880293	1.05874	0.842924	0.893769	1.03903	805.882	1689.15	1549.88	1435.37
A0A1D5YLF6	Uncharacterized protein OS=Triticum aestivum PE=4 SV=1 - [A0A1D5YLF6_WHEAT]	73.33	10	29	174	480	51.3188	4.4751	1.02705	0.881383	1.02542	1.13643	1.01528	1.08218	0.83682	1.05525	0.894205	0.97979	1.075	1.03888	467.045	500.177	333.938	377.115
A0A1D5ZTQ9	Uncharacterized protein OS=Triticum aestivum PE=4 SV=1 - [A0A1D5ZTQ9_WHEAT]	73.02	2	11	92	252	26.4321	6.11279	0.929868	1.13801	1.08266	0.944505	1.05656	1.08734	0.861991	0.863031	1.01368	1.07394	1.03047	1.02283	205.71	278.143	330.431	410.761
A0A1D5WIS4	Fructose-bisphosphate aldolase OS=Triticum aestivum PE=3 SV=1 - [A0A1D5WIS4_WHEAT]	72.91	3	23	667	358	38.758	7.21045	1.2365	1.23877	1.04848	1.20122	0.938531	0.952829	1.05821	1.04761	1.00309	0.931984	0.939899	0.998254	1305.72	2949.13	2777.53	2657.9
A0A1D5X7C5	Protein disulfide-isomerase OS=Triticum aestivum PE=3 SV=1 - [A0A1D5X7C5_WHEAT]	72.56	5	37	481	481	53.2182	5.23682	0.803825	0.866198	1.05789	0.7735	0.988633	0.990539	0.874568	1.03522	0.98016	1.06073	1.05874	1.00644	1260.51	1616.6	1408.49	1309.46
W5CQC7	6-phosphogluconate dehydrogenase, decarboxylating OS=Triticum aestivum GN=TRAES_3BF052700140CFD_c1 PE=3 SV=1 - [W5CQC7_WHEAT]	72.44	1	26	457	479	52.5067	5.84619	1.20521	1.30713	1.40311	1.05516	0.982363	0.886877	1.22586	1.04912	1.057	0.981384	0.956053	0.808898	1380.02	1826.91	1728.02	2075.98
A0A1B1V4Q3	Glyceraldehyde-3-phosphate dehydrogenase OS=Triticum aestivum GN=GAPC1 PE=2 SV=1 - [A0A1B1V4Q3_WHEAT]	72.4	4	21	572	337	36.5279	7.59131	0.949667	0.829998	0.805609	0.8773	1.34633	1.07484	0.811492	1.06388	0.791291	1.01725	1.07869	1.06798	1727.49	1904.35	2025.31	1851.85
F2E2L5	Predicted protein OS=Hordeum vulgare subsp. vulgare PE=2 SV=1 - [F2E2L5_HORVV]	72.3	1	10	64	148	16.6605	5.05908	0.813348		1.09683	0.797186		1.02353	1.10446	0.901682	0.990662	1.00296	0.917466	1.1752	124.954	162.69	95.1617	136.98
A0A0C4BIW4	Uncharacterized protein OS=Triticum aestivum PE=3 SV=1 - [A0A0C4BIW4_WHEAT]	72.19	5	14	189	151	16.3087	10.5649	1.07025	1.04639	1.22592	1.02321	0.890564	1.04632	1.14358	1.01658	1.0483	0.918446	0.938954	0.976443	228.756	686.957	330.127	449.004
A0A1D5WKF5	Uncharacterized protein OS=Triticum aestivum PE=4 SV=1 - [A0A1D5WKF5_WHEAT]	72.17	1	34	487	557	60.6729	5.75732	0.956379		0.931051	1.2568		1.08489	0.880728	1.02088	0.908642	1.07623	1.12437	1.01191	971.024	1733.57	1521.52	1482.23
M0ZFT1	Uncharacterized protein OS=Hordeum vulgare subsp. vulgare PE=4 SV=1 - [M0ZFT1_HORVV]	72.13	1	5	56	122	13.1884	6.11279	1.10367	1.04366	1.1582	1.00876	1.01587	0.984426	1.00063	1.0713	1.10952	1.095	0.852517	0.845325	96.9051	221.548	116.389	61.1725
Q308L4	Eukaryotic translation initiation factor 5A OS=Secale sylvestre PE=2 SV=1 - [Q308L4_9POAL]	72.05	5	11	118	161	17.3797	6.13818	0.79632	0.85526	0.78729	0.820041	0.959846	0.870369	0.96325	0.974189	0.944726	1.04918	1.11987	1.00231	164.41	338.521	376.816	293.218
M8A140	Tricetin 3',4',5'-O-trimethyltransferase OS=Triticum urartu GN=TRIUR3_31086 PE=3 SV=1 - [M8A140_TRIUA]	72.01	2	16	233	318	34.3224	5.94775	0.720865	0.841931	0.957523	1.40529	0.992869	1.1576	0.953314	1.18334	0.879373	1.03976	0.980004	0.909521	647.803	754.435	877.735	473.524
A0A1D5ZZ49	Uncharacterized protein OS=Triticum aestivum PE=4 SV=1 - [A0A1D5ZZ49_WHEAT]	71.98	11	26	173	464	49.6481	4.55127	0.897878	0.910388	0.936408	1.10526	0.908911	1.03641	0.701962	1.15872	0.932435	1.00157	1.20209	0.995974	521.25	546.406	427.585	459.277
G3DQF1	Actin (Fragment) OS=Lolium perenne GN=act1 PE=2 SV=1 - [G3DQF1_LOLPR]	71.84	2	13	293	174	19.1126	6.41748	0.890691	1.16181	1.12769	0.925984	0.950034	1.39745	0.99344	1.08716	1.01326	0.926369	0.946979	1.03443	368.358	581.85	589.981	817.091
W5EI90	Uncharacterized protein OS=Triticum aestivum PE=4 SV=1 - [W5EI90_WHEAT]	71.76	2	22	224	347	38.6498	6.771	0.955059	0.983345	0.976943	0.72631	1.32027	1.18127	0.919014	1.0575	0.933387	1.04541	1.10055	0.966567	268.006	737.87	682.083	652.605
A0A1D5XF08	Uncharacterized protein OS=Triticum aestivum PE=4 SV=1 - [A0A1D5XF08_WHEAT]	71.76	2	22	227	347	38.6108	6.72705	0.970057	0.977015	0.935836	1.21866	1.00867	1.0327	0.815033	0.944413	1.04766	1.09661	1.10563	1.04124	273.785	721.237	663.57	691.878
A0A1D5XI63	Uncharacterized protein OS=Triticum aestivum PE=4 SV=1 - [A0A1D5XI63_WHEAT]	71.76	2	22	229	347	38.6338	6.771	1.17524	1.37775	1.29375	0.816685	0.951203	1.1245	0.991259	0.986252	1.0095	0.948829	1.02758	1.10324	277.95	723.617	647.375	676.66
A0A1D6S518	Uncharacterized protein OS=Triticum aestivum PE=4 SV=1 - [A0A1D6S518_WHEAT]	71.67	1	26	421	473	51.6322	5.33838	1.05755	0.8882	1.29298	0.92841	0.915291	0.693644	1.02555	0.989907	0.897479	0.987594	0.895369	1.20358	687.069	1215.63	909.342	1017.42
M7Z7D0	S-adenosylmethionine synthase OS=Triticum urartu GN=TRIUR3_32466 PE=3 SV=1 - [M7Z7D0_TRIUA]	71.57	5	21	634	394	42.7607	5.96045	1.00166	1.0938	1.09612	0.999553	0.919246	0.957871	1.09991	0.974295	0.975594	0.949068	1.00379	0.994706	942.312	1641.35	1735.41	1384.46
Q84N28	Flavone O-methyltransferase 1 OS=Triticum aestivum GN=OMT1 PE=1 SV=1 - [FOMT1_WHEAT]	71.39	5	18	264	360	38.8346	6.12549	1.01578	0.883048	0.820084	0.850988	0.869931	0.743197	1.10201	0.945259	1.04613	0.980234	0.969053	0.923594	786.917	985.967	1061.56	576.172
W5A152	Uncharacterized protein OS=Triticum aestivum PE=3 SV=1 - [W5A152_WHEAT]	71.21	3	34	343	528	56.1013	5.13525	0.96659	1.05707	1.17934	1.06975	1.02954	1.12091	1.07484	1.0465	1.08239	0.872483	0.936832	0.927467	637.358	1082.03	959.127	930.76
M8BPC8	Putative V-type proton ATPase catalytic subunit A OS=Aegilops tauschii GN=F775_29259 PE=3 SV=1 - [M8BPC8_AEGTA]	71.18	2	41	618	621	68.4115	5.37646	0.817029	0.963043	1.02851	0.845188	0.852348	0.967709	0.997289	1.01787	1.09398	0.944664	1.08037	0.953924	1462.17	2476.27	2257.56	2455.21
Q43655	Actin depolymerizing factor OS=Triticum aestivum GN=Wcor719 PE=2 SV=1 - [Q43655_WHEAT]	71.13	2	7	76	142	15.7547	4.64014	1.08101	0.893944	0.925336	1.08701	0.918016	1.03739	1.36019	0.91089	1.09401	0.825932	0.899956	1.07457	224.138	157.092	243.117	139.073
W5FGR3	Uncharacterized protein OS=Triticum aestivum PE=3 SV=1 - [W5FGR3_WHEAT]	71.13	2	7	82	142	15.7416	4.58936	0.950031	1.01065	0.882085	0.904464	0.742464	1.07453	1.34468	1.02418	1.12014	0.847164	0.871499	0.907588	234.651	196.108	434.425	141.234
A0A1D5W1T3	Uncharacterized protein OS=Triticum aestivum PE=4 SV=1 - [A0A1D5W1T3_WHEAT]	71.08	4	15	130	204	21.8725	4.84326	0.954695	0.780231	1.01549	0.846129	0.850299	0.979052	0.880361	1.03074	0.853389	0.919579	1.10065	1.01375	209.088	316.744	302.016	194.668
A0A1D5WMF1	Fructose-bisphosphate aldolase OS=Triticum aestivum PE=3 SV=1 - [A0A1D5WMF1_WHEAT]	70.95	1	22	713	358	38.772	6.771	1.05576	0.876871	1.10054	1.04833	0.930787	1.00585	0.924021	0.992016	1.02351	1.06768	1.0573	1.01912	1520.96	3077.08	2935.84	2868.54
M7Z6I6	40S ribosomal protein S14 OS=Triticum urartu GN=TRIUR3_30873 PE=3 SV=1 - [M7Z6I6_TRIUA]	70.86	2	13	180	151	16.3567	10.5649	1.17191	1.12301	1.35342	0.991543	1.11945	1.17374	1.18099	1.16076	1.06182	0.772899	0.815437	0.997713	227.467	591.777	188.308	343.913
C0PAC2	Uncharacterized protein OS=Zea mays PE=2 SV=1 - [C0PAC2_MAIZE]	70.8	1	4	27	113	12.2086	5.19873	0.547669	0.475606	0.842526	0.776748	0.907395	1.25143	0.856481	1.2276	0.893806	0.906735	0.901305	1.04216	131.78	118.62	86.31	50.56
B5A8A6	Glutaredoxin OS=Triticum aestivum PE=2 SV=1 - [B5A8A6_WHEAT]	70.8	3	7	78	113	11.7641	7.85498	0.885963	1.02988	0.804347	0.995227	1.06555	0.998158	0.958902	1.03789	0.962939	1.00445	0.959623	1.14264	291.873	287.648	280.246	204.032
R7W7Y6	Triosephosphate isomerase, chloroplastic OS=Aegilops tauschii GN=F775_28795 PE=3 SV=1 - [R7W7Y6_AEGTA]	70.7	3	14	121	256	27.4219	5.35107	0.833592	0.940976	0.869127	0.965608	0.951705	0.997827	0.863947	0.979952	1.0178	1.01757	1.09628	1.0407	233.237	488.262	372.202	399.871
A0A1D5ZP95	Nascent polypeptide-associated complex subunit beta OS=Triticum aestivum PE=3 SV=1 - [A0A1D5ZP95_WHEAT]	70.7	2	9	65	157	17.3011	8.33838	1.11114	1.10474	0.92973	0.934527	1.11023	1.1426	1.08942	0.903204	1.05171	0.939651	0.994734	1.13564	298.48	310.735	343.209	279.269
A0A0E0QRH9	Uncharacterized protein OS=Oryza rufipogon PE=4 SV=1 - [A0A0E0QRH9_ORYRU]	70.59	5	11	552	153	17.1052	6.06201	1.4035	0.997041	1.02976	0.779685	1.16415	0.94033	1.05582	0.941053	0.988805	0.932359	0.980111	1.02862	820.48	1914.03	1106.87	1246.13
A0A1D5YR80	Uncharacterized protein OS=Triticum aestivum PE=4 SV=1 - [A0A1D5YR80_WHEAT]	70.55	1	15	212	275	28.9311	8.44092	1.09831	0.967657	1.0229	1.0976	0.987673	1.03763	0.988434	1.03963	0.987666	1.01476	0.999987	1.00924	849.274	699.654	644.753	592.024
A0A1D5ZNY3	Uncharacterized protein OS=Triticum aestivum PE=4 SV=1 - [A0A1D5ZNY3_WHEAT]	70.55	1	15	183	275	28.9421	8.70459	0.861848	0.979572	0.910396	1.05783	1.07417	1.04047	0.965761	1.07925	1.00144	1.12399	0.9137	0.942639	656.673	510.737	582.749	494.17
A0A1D5SB94	Uncharacterized protein OS=Triticum aestivum PE=4 SV=1 - [A0A1D5SB94_WHEAT]	70.39	4	12	77	206	22.9123	5.30029	0.912933	0.865937	0.651037	0.853292	0.783493	0.573877	1.33649	0.855103	1.10384	0.828947	0.803779	1.00486	145.39	255.676	252.175	282.53
W5AZH8	Uncharacterized protein OS=Triticum aestivum PE=4 SV=1 - [W5AZH8_WHEAT]	70.18	5	30	206	560	61.7375	8.71924	0.854755	1.12306	0.998099	0.706927	0.90427	1.01642	0.857482	0.934412	0.909021	1.14152	1.19141	1.13425	766.006	776.379	467.379	905.259
A0A0C4BJE9	Nascent polypeptide-associated complex subunit beta OS=Triticum aestivum PE=3 SV=1 - [A0A0C4BJE9_WHEAT]	70.06	2	9	65	157	17.3012	8.85107	0.925108	0.902804	0.756438	0.861359	1.21142	0.933326	0.933811	1.14489	1.06362	0.994587	1.03986	0.847637	221.98	293.616	313.31	351.352
B4F6E5	Peroxidase OS=Triticum aestivum GN=pra1 PE=2 SV=1 - [B4F6E5_WHEAT]	70.06	3	17	668	314	32.4591	8.23584	1.19935	1.00744	1.01189	0.965603	0.962411	1.00036	0.959154	1.01269	0.937297	1.02271	1.03186	0.999662	1509.97	3146.51	2598.77	2476.88
C6ETA3	Peroxidase OS=Triticum aestivum GN=Prx112-M PE=3 SV=1 - [C6ETA3_WHEAT]	70.06	2	17	792	314	32.5992	8.30908	1.14005	1.21714	1.64897	0.889321	0.952855	1.04552	1.16993	0.973782	0.993473	0.860836	1.02396	0.890577	1838.31	4185.29	3094.17	2975.9
M7YMD7	40S ribosomal protein S3-3 OS=Triticum urartu GN=TRIUR3_22767 PE=3 SV=1 - [M7YMD7_TRIUA]	70.04	4	17	329	227	25.3436	9.5249	0.847815	0.786863	0.941369	0.981099	0.795814	0.932264	0.826478	1.05758	0.94016	1.08888	1.11297	0.965984	617.444	966.22	861.388	882.469
A0A1D6B9G2	Phenylalanine ammonia-lyase OS=Triticum aestivum PE=3 SV=1 - [A0A1D6B9G2_WHEAT]	70.01	5	41	749	747	80.4015	6.49365	0.859448	0.931724	0.974391	0.830819	0.820641	0.805825	1.13454	1.07883	1.12343	0.846386	0.891936	0.940627	1455.06	2631.38	2384.38	1535.71
A0A1D5XX39	Uncharacterized protein OS=Triticum aestivum PE=3 SV=1 - [A0A1D5XX39_WHEAT]	69.92	2	17	181	266	29.4756	4.83057	0.918123	0.888966	0.986825	1.24918	1.08688	1.44078	0.872204	1.121	0.784243	1.0172	0.841878	1.15924	598.108	487.273	504.617	439.2
A0A1D5Y5R8	Uncharacterized protein OS=Triticum aestivum PE=4 SV=1 - [A0A1D5Y5R8_WHEAT]	69.88	4	9	222	166	16.1023	5.60498	0.881235	0.959512	0.942663	1.32317	1.13187	1.20913	0.915235	0.955856	0.984386	1.022	1.06182	1.1007	638.129	1292.03	1386.95	531.88
A0A1D6RUW7	Uncharacterized protein OS=Triticum aestivum PE=4 SV=1 - [A0A1D6RUW7_WHEAT]	69.84	1	13	389	189	21.3075	9.83252		0.845114	0.830955		1.29467	1.04506	1.06422	1.04734	0.99342	0.981998	0.868572	1.04014	726.172	938.637	1106.43	970.746
Q84UH6	Dehydroascorbate reductase OS=Triticum aestivum GN=DHAR PE=2 SV=1 - [Q84UH6_WHEAT]	69.81	9	12	214	212	23.3431	6.29053	0.90661	0.800619	0.848764	1.15274	1.10025	1.15178	0.891769	1.03997	0.920719	0.990051	1.11703	1.08899	611.953	652.233	902.798	617.764
A0A1D5SLL7	Uncharacterized protein OS=Triticum aestivum PE=3 SV=1 - [A0A1D5SLL7_WHEAT]	69.71	1	11	49	241	25.4596	7.94287	1.24637		1.07156	0.923781		1.09835	0.95903	1.06912	0.806788	1.00632	0.994913	1.10306	172.31	104.957	302.92	153.206
A0A1D5XQP7	Protein disulfide-isomerase OS=Triticum aestivum PE=3 SV=1 - [A0A1D5XQP7_WHEAT]	69.67	1	35	472	488	54.1597	5.2876	0.924795	0.954059	0.953001	1.04298	1.02483	0.966508	0.871778	1.06056	1.00376	1.02395	1.0607	0.98966	1172.86	1626.99	1323.95	1305.98
A0A1D6D5I2	Uncharacterized protein OS=Triticum aestivum PE=4 SV=1 - [A0A1D6D5I2_WHEAT]	69.57	4	6	39	92	10.016	5.50342	0.866875	1.0433	0.870354	0.799927	0.991486	0.909811	0.785938	1.15512	0.925032	1.02372	1.08722	1.00331	70.0867	26.37	99.94	29.57
A0A1D5SQY8	Tubulin alpha chain OS=Triticum aestivum PE=3 SV=1 - [A0A1D5SQY8_WHEAT]	69.47	2	22	565	416	45.8336	5.03369	0.840237	0.822357	0.811245	0.923966	0.860952	0.837031	0.950148	1.04635	1.00475	1.03036	1.02859	0.958967	1254.04	1921.35	1822.71	1613.89
A0A1D5VJZ1	Uncharacterized protein OS=Triticum aestivum PE=4 SV=1 - [A0A1D5VJZ1_WHEAT]	69.38	4	17	141	209	22.378	5.04639	0.938716	1.27939	1.22774	0.919295	0.842402	1.02434	1.42809	0.930058	1.03779	0.876498	0.999373	1.0102	312.753	358.348	292.813	256.251
Q2V9X7	Eukaryotic translation initiation factor 5A (Fragment) OS=Secale cereale PE=3 SV=1 - [Q2V9X7_SECCE]	69.3	2	8	93	114	12.4472	5.2876	0.946078	0.818353	1.01958	0.872804	0.961557	0.965071	0.985433	1.02407	0.973365	1.03754	1.12455	0.920624	90.9622	128.323	149.018	147.94
K3ZXQ2	Uncharacterized protein OS=Setaria italica GN=SETIT_031236mg PE=3 SV=1 - [K3ZXQ2_SETIT]	69.28	2	10	284	153	17.6073	8.41162	0.954247	0.677066	0.979663	1.02284	0.902702	0.888033	0.953266	1.09887	1.00948	0.99699	1.07201	1.00899	475.951	889.924	885.471	824.647
Q41534	ATP synthase subunit beta OS=Triticum aestivum GN=atp2 PE=2 SV=1 - [Q41534_WHEAT]	69.26	6	28	1267	553	59.2119	5.85889	1.07073	0.934069	0.991655	1.04037	0.99116	1.02127	0.993925	1.01371	1.02439	0.976373	1.06157	0.973355	3886.38	5348.82	4786.31	4705.7
M4VSR0	Low temperature-responsive RNA-binding protein OS=Triticum aestivum GN=LTR PE=2 SV=1 - [M4VSR0_WHEAT]	69.14	4	9	200	162	15.8742	5.60498	1.16772	1.07833	1.02596	0.99102	1.02565	0.951599	0.911207	0.93545	0.989159	1.00461	1.03038	1.12681	512.446	632.157	1360.79	328.261
N1R1U7	Caffeic acid 3-O-methyltransferase OS=Aegilops tauschii GN=F775_32449 PE=3 SV=1 - [N1R1U7_AEGTA]	69.1	2	17	185	356	38.6555	6.23975	0.916926	0.729301	1.0331	0.709303	0.867236	1.76731	0.929912	1.02614	1.00165	1.10104	1.10701	0.859984	354.043	408.712	525.393	300.512
F2E397	Predicted protein OS=Hordeum vulgare subsp. vulgare PE=2 SV=1 - [F2E397_HORVV]	69.04	1	18	164	323	34.7622	5.87158	0.848985	0.727731	0.889035	1.297	1.03847	1.42604	0.879778	1.24381	0.863574	0.756895	0.782475	1.25746	692.852	647.068	669.333	637.2
Q7XY25	Glutaredoxin OS=Triticum aestivum PE=2 SV=1 - [Q7XY25_WHEAT]	69.03	4	6	69	113	11.7021	7.85498	1.08802	0.934264	0.884213	0.98494	1.05943	1.15309	0.823449	1.00955	0.903261	1.15881	1.00244	1.08551	219.149	359.619	352.843	205.223
M7YS78	40S ribosomal protein S4 OS=Triticum urartu GN=TRIUR3_16446 PE=3 SV=1 - [M7YS78_TRIUA]	68.68	14	20	286	265	29.9312	10.1548	0.93444	0.926573	0.905351	1.23033	1.06446	1.0799	0.926417	1.04817	0.963695	1.06298	0.997761	0.929874	380.215	616.548	568.678	380.161
M8AAC0	Subtilisin-chymotrypsin inhibitor-2B OS=Triticum urartu GN=TRIUR3_07546 PE=4 SV=1 - [M8AAC0_TRIUA]	68.57	3	5	15	70	7.73215	5.45264	1.02422	1.38394	1.42069	1.03237	0.913418	1.06907	1.02693	0.887491	0.96016	1.07759	1.10585	1.1634	69.27	106.5	141.84	98.4433
M7YWK9	Peroxidase OS=Triticum urartu GN=TRIUR3_03935 PE=3 SV=1 - [M7YWK9_TRIUA]	68.5	3	16	256	346	37.7481	6.56592	1.09003	1.05267	0.990019	1.13445	1.05657	1.05403	0.974052	1.14833	1.04472	1.00458	0.935781	0.878263	1114.84	973.148	720.117	841.358
W5B985	Proliferating cell nuclear antigen OS=Triticum aestivum PE=3 SV=1 - [W5B985_WHEAT]	68.44	2	13	124	263	29.1534	4.75439	0.730489	0.857879	0.955066	1.03503	0.882802	1.05005	0.908471	0.887001	0.942536	1.2649	1.07527	0.998597	455.044	670.771	417.557	497.278
A0A1D5SSX4	Uncharacterized protein OS=Triticum aestivum PE=4 SV=1 - [A0A1D5SSX4_WHEAT]	68.42	2	7	19	114	12.7946	7.26904	1.15266	0.69051	1.04118	0.791653	0.981513	1.07185	0.892481	1.02631	0.747504	0.786722	1.39836	1.18384	63.85	83.37	103.7	19.38
M8A1Z1	Proteasome subunit alpha type OS=Triticum urartu GN=TRIUR3_13637 PE=3 SV=1 - [M8A1Z1_TRIUA]	68.35	3	13	111	237	25.973	4.75439	0.957606	0.993978	1.17758	1.02853	0.977672	0.971359	1.06854	1.01987	1.04455	1.11951	1.00013	0.763287	459.94	498.828	400.644	426.16
W5C8D1	Uncharacterized protein OS=Triticum aestivum PE=3 SV=1 - [W5C8D1_WHEAT]	68.35	1	11	223	218	23.3176	4.66553	0.768784	0.754163	0.796037	1.23145	1.12632	1.14759	0.923698	1.02209	0.924804	0.999029	1.00676	1.10875	238.061	406.491	328.127	346.582
A0A1D5WHC2	Uncharacterized protein OS=Triticum aestivum PE=3 SV=1 - [A0A1D5WHC2_WHEAT]	68.35	4	16	135	316	34.3683	7.48877	0.972178	0.85346	1.00699	1.10399	1.07159	1.0555	1.02018	1.06137	1.02101	0.994642	0.991966	0.903734	398.381	419.435	427.753	325.207
W5FDW8	UDP-glucose 6-dehydrogenase OS=Triticum aestivum PE=3 SV=1 - [W5FDW8_WHEAT]	68.33	1	24	356	480	52.554	6.17627	0.804821	0.795428	0.658697	0.882864	0.939106	0.756763	0.966033	1.02165	0.979995	1.0377	1.08588	0.996695	602.294	775.069	873.392	716.359
A0A1D5ZI51	Uncharacterized protein OS=Triticum aestivum PE=3 SV=1 - [A0A1D5ZI51_WHEAT]	68.33	4	11	87	180	19.7334	6.94678	1.21033	1.02371	1.01342	1.09019	1.06673	1.05707	1.07511	0.94924	0.971204	0.910352	0.992751	1.05951	461.527	345.579	263.061	238.333
A0A1D6RRU7	Uncharacterized protein OS=Triticum aestivum PE=4 SV=1 - [A0A1D6RRU7_WHEAT]	68.31	3	13	123	183	19.2375	5.09717	0.749913	0.823906	0.770315	1.01854	0.968373	1.01401	1.03002	0.972449	1.0126	1.05911	0.987084	0.871851	183.25	348.037	303.282	243.02
M7ZYF8	Leucine aminopeptidase 2, chloroplastic OS=Triticum urartu GN=TRIUR3_00944 PE=3 SV=1 - [M7ZYF8_TRIUA]	68.29	3	27	222	533	55.4045	5.79541	1.09718	1.15706	1.33978	1.08334	1.01023	0.98057	1.03562	0.980411	0.986846	1.00316	1.01759	1.02769	538.977	895.726	812.468	701.577
M0X2N6	Uncharacterized protein OS=Hordeum vulgare subsp. vulgare PE=4 SV=1 - [M0X2N6_HORVV]	68.18	2	9	117	198	21.1677	7.84033	1.03276	1.12833	1.24349	0.995814	1.06164	1.06119	1.11626	1.09769	1.10886	0.833397	0.907142	0.987916	285.24	317.562	290.033	328.185
M7Z3U8	Ras-related protein RABB1c OS=Triticum urartu GN=TRIUR3_25874 PE=4 SV=1 - [M7Z3U8_TRIUA]	68.1	3	13	121	210	22.9474	7.35693	0.899326	0.930088	0.805875	0.896819	0.917789	0.993775	0.897285	1.00621	0.986696	1.07147	1.06894	1.01512	206.72	445.725	522.705	396.739
A0A1D5WZ74	UDP-glucose 6-dehydrogenase OS=Triticum aestivum PE=3 SV=1 - [A0A1D5WZ74_WHEAT]	68.02	3	17	199	369	40.919	6.13818	0.930042	0.819319	0.82552	0.659933	0.95268	0.906051	0.978109	1.07201	0.977987	0.892152	0.817971	1.15863	336.912	404.933	520.898	448.601
M7ZAX1	Fructose-bisphosphate aldolase OS=Triticum urartu GN=TRIUR3_22960 PE=3 SV=1 - [M7ZAX1_TRIUA]	67.88	1	20	531	358	38.8831	7.21045	1.19722	1.3619	1.02735	0.78676	0.770794	0.741572	1.44618	0.949027	1.24509	0.882987	0.90036	0.744013	1146.13	1711.05	2041.44	1799.9
W5D0E3	Fructose-bisphosphate aldolase OS=Triticum aestivum GN=TRAES_3BF107400010CFD_c1 PE=3 SV=1 - [W5D0E3_WHEAT]	67.88	1	20	540	358	38.8711	7.21045	1.38154	1.08542	1.51961	0.971861	0.902189	0.960906	1.41474	0.943581	1.18775	0.915193	0.910633	0.788507	1199.52	1782.97	2013.4	1871.64
A0A1D5VD11	Fructose-bisphosphate aldolase OS=Triticum aestivum PE=3 SV=1 - [A0A1D5VD11_WHEAT]	67.88	1	20	548	358	38.8841	6.78564	0.948545	1.53525	1.53276	0.870022	0.889884	0.993721	1.44079	0.895636	1.16	0.871074	0.87771	0.915898	1249.77	1866.32	2047.1	1972.56
M8C5D0	Proteasome subunit beta type OS=Aegilops tauschii GN=F775_05079 PE=3 SV=1 - [M8C5D0_AEGTA]	67.77	2	13	184	211	23.1828	6.21436	0.904489	1.00703	0.876313	1.02006	1.04356	1.02924	1.00741	1.02654	1.00544	1.01379	0.977543	0.96152	508.337	503.041	669.698	554.146
M8C6Q5	Uncharacterized protein OS=Aegilops tauschii GN=F775_27348 PE=3 SV=1 - [M8C6Q5_AEGTA]	67.77	1	16	102	242	26.3537	9.05615	0.665294	0.580516	0.637159	0.71332	0.593097	0.742079	0.758678	0.85907	0.988556	1.17753	1.18618	1.08398	279.204	276.408	496.918	248.506
A0A1D6C241	Uncharacterized protein OS=Triticum aestivum PE=4 SV=1 - [A0A1D6C241_WHEAT]	67.66	3	18	269	337	35.613	5.21143	1.05094	1.01067	1.08007	0.887541	1.24784	0.889467	0.907584	1.02258	1.01201	0.964687	1.05283	1.02385	826.942	840.36	818.145	1084.67
Q43772	UTP--glucose-1-phosphate uridylyltransferase OS=Hordeum vulgare PE=2 SV=1 - [UGPA_HORVU]	67.65	1	25	381	473	51.6122	5.33838		1.08743	0.972657		1.07996	1.16994	1.10687	0.981509	1.02836	0.88869	1.10874	0.991794	616.279	948.76	708.629	803.936
M8BDP0	Uncharacterized protein OS=Aegilops tauschii GN=F775_32453 PE=4 SV=1 - [M8BDP0_AEGTA]	67.65	3	23	188	238	27.0514	8.11865	0.9393	1.10606	1.10403	0.883764	1.00477	1.0534	1.50169	0.821734	1.1548	0.888201	0.839904	1.02551	309.882	613.498	616.296	503.327
M7ZIY8	Uncharacterized protein OS=Triticum urartu GN=TRIUR3_14987 PE=4 SV=1 - [M7ZIY8_TRIUA]	67.65	4	24	194	238	26.9904	8.1333		0.870795	0.961393		0.996574	1.05325	0.895639	1.03414	0.866943	1.0528	1.11415	1.04682	357.525	603.577	522.73	498.675
A0A1D6CQ74	Uncharacterized protein OS=Triticum aestivum PE=3 SV=1 - [A0A1D6CQ74_WHEAT]	67.54	5	7	34	114	13.3608	7.50342	0.832061	0.954087	1.00688	0.989872	0.942909	1.05882	0.976717	0.9614	0.969988	1.03829	1.03411	1.04803	61.57	73.7967	86.0533	69.9833
A0A1D5VZ33	ATP synthase subunit beta OS=Triticum aestivum PE=3 SV=1 - [A0A1D5VZ33_WHEAT]	67.51	3	26	1112	551	58.9088	6.23975	1.08533	0.974492	1.01762	1.06385	1.06705	0.986572	1.12825	1.00336	1.0885	1.06976	0.994608	0.874855	3352.23	5070.86	4218.7	4366.86
F2DEW5	Predicted protein OS=Hordeum vulgare subsp. vulgare PE=2 SV=1 - [F2DEW5_HORVV]	67.46	1	36	312	587	61.6658	5.46533	0.931753	0.885722	0.809778	1.092	1.11442	1.00216	0.89337	0.968247	0.920153	1.05591	1.04434	1.13171	734.92	1081.66	963.831	873.779
Q43199	Adenine phosphoribosyltransferase 1 OS=Triticum aestivum GN=APT1 PE=2 SV=1 - [APT1_WHEAT]	67.4	8	10	69	181	19.6515	5.16064	1.0603	0.829473	0.944897	0.88043	0.938828	1.01733	0.980949	0.989084	0.960137	0.935521	0.915666	1.04699	285.13	265.147	204.059	279.473
A0A1D6S8R5	Uncharacterized protein OS=Triticum aestivum PE=3 SV=1 - [A0A1D6S8R5_WHEAT]	67.37	30	39	575	665	73.1548	5.21143	1.02733	1.04388	1.00967	0.960221	0.938167	0.930533	1.05252	1.01132	1.03878	0.932246	0.967261	0.987086	1260.4	2153.25	1855.03	1747.7
M0V9E6	Uncharacterized protein OS=Hordeum vulgare subsp. vulgare PE=4 SV=1 - [M0V9E6_HORVV]	67.34	1	8	113	199	22.2551	5.14795	1.1208	1.0222	0.966508	1.09878	0.842592	0.950984	0.901959	1.0105	1.06855	1.03595	0.940805	1.06587	330.945	376.483	384.668	352.229
A0A0C4BJH4	Uncharacterized protein OS=Triticum aestivum PE=3 SV=1 - [A0A0C4BJH4_WHEAT]	67.29	2	16	178	266	29.4356	4.83057	0.950728	0.682022	0.812254	0.887503	1.10359	0.805394	1.12268	1.09746	0.996496	0.903864	0.811882	0.988026	478.601	518.783	496.052	464.659
A0A1D6BU25	Profilin OS=Triticum aestivum PE=3 SV=1 - [A0A1D6BU25_WHEAT]	67.18	3	7	139	131	14.1691	5.04639	0.827414	0.834776	0.84299	0.940036	0.988746	1.00623	0.928901	1.10261	0.9245	1.02264	1.03684	0.954938	260.754	218.248	251.954	328.511
F2DBD5	Predicted protein OS=Hordeum vulgare subsp. vulgare PE=2 SV=1 - [F2DBD5_HORVV]	67.16	4	12	169	204	21.7678	6.69775	1.23904	0.997366	0.79549	1.31534	0.868347	0.900763	0.885122	1.17756	0.949757	0.973194	1.07467	1.06198	290.528	597.723	421.399	369.699
W5CN13	Uncharacterized protein OS=Triticum aestivum PE=3 SV=1 - [W5CN13_WHEAT]	67.06	4	10	165	170	19.5203	9.94971	0.933985	0.865308	0.842138	0.906545	1.06995	0.96732	0.900356	1.00567	0.914673	1.02424	1.00547	1.11672	370.337	529.878	551.525	423.326
A0A1D5YI87	UDP-glucose 6-dehydrogenase OS=Triticum aestivum PE=3 SV=1 - [A0A1D5YI87_WHEAT]	66.88	4	24	337	480	52.5599	6.354	1.18834	0.960262	1.23721	1.1646	0.768823	0.96055	1.65993	0.91052	1.41321	0.766829	0.743243	0.776118	595.694	711.444	911.198	608.61
M8BZ92	Mitochondrial outer membrane protein porin of 34 kDa OS=Aegilops tauschii GN=F775_27350 PE=4 SV=1 - [M8BZ92_AEGTA]	66.79	16	16	221	277	29.4395	9.24658	0.920982	0.901361	0.880598	0.950837	0.968625	0.978055	0.942636	1.03216	0.970715	1.02655	1.00746	1.00005	459.522	663.168	897.474	656.466
A0A0C4BIZ6	UMP-CMP kinase OS=Triticum aestivum PE=3 SV=1 - [A0A0C4BIZ6_WHEAT]	66.67	9	16	77	213	23.6172	5.38916	1.38578	0.749552	0.899531	1.44952	0.950387	1.02067	0.950803	1.09949	0.947039	0.952318	0.941148	1.06352	47.0567	102.658	143.827	54.58
A0A0A9N3C1	Uncharacterized protein OS=Arundo donax PE=4 SV=1 - [A0A0A9N3C1_ARUDO]	66.67	1	6	132	99	10.9247	5.89697		1.94286	0.802896		0.970636	1.06282	1.31612	0.80542	1.40663	0.897098	0.977994	0.864224	159.775	257.295	270.807	204.31
A0A0E0G8Z2	Uncharacterized protein OS=Oryza nivara PE=4 SV=1 - [A0A0E0G8Z2_ORYNI]	66.67	3	13	128	210	23.0305	7.41553	0.934397	0.938205	0.98596	0.758109	0.839933	0.889175	0.942073	1.01748	1.02826	0.990595	1.00894	1.0335	227.4	466.866	549.051	442.25
A0A0E0JMK0	ATP synthase subunit beta OS=Oryza punctata PE=3 SV=1 - [A0A0E0JMK0_ORYPU]	66.59	1	19	855	425	45.8658	5.51611		1.07221	1.01531		1.08484	1.04425	1.02415	1.02521	0.957399	0.896253	1.03939	1.1078	2435.1	3669.39	3187.42	3222.96
M7YU16	ATP synthase subunit d, mitochondrial OS=Triticum urartu GN=TRIUR3_34657 PE=4 SV=1 - [M7YU16_TRIUA]	66.47	7	13	105	167	19.518	6.13818	0.86976	0.918867	0.867855	1.11596	1.12218	1.18734	0.775598	0.956466	0.815483	1.04173	1.0945	1.2718	193.865	236.423	246.192	121.36
A0A1D5VDI0	Isocitrate dehydrogenase [NADP] OS=Triticum aestivum PE=3 SV=1 - [A0A1D5VDI0_WHEAT]	66.26	3	29	495	409	45.8413	6.39209	1.15727	1.36751	1.46257	0.95321	0.890795	1.03614	1.36962	0.878611	1.0842	0.876511	0.986393	0.943372	1062.22	1633.04	1162.39	1573.07
A0A1D6RN03	Uncharacterized protein OS=Triticum aestivum PE=4 SV=1 - [A0A1D6RN03_WHEAT]	66.25	4	4	24	80	8.92768	8.52881	0.979737	1.35841	0.778332	0.871089	0.819689	0.937006	1.06547	0.940803	1.08577	0.97024	1.03286	1.02377	73.5	93.28	76.66	64.87
A0A1D6BYK5	Uncharacterized protein OS=Triticum aestivum PE=3 SV=1 - [A0A1D6BYK5_WHEAT]	66.25	3	11	107	160	17.1437	5.52881	0.972235	0.945308	0.846778	1.02848	1.21844	1.18737	0.983924	0.9284	0.962207	0.949902	1.08442	1.19658	156.47	227.828	237.83	238.399
A0A1D5ZTI0	Uncharacterized protein OS=Triticum aestivum PE=4 SV=1 - [A0A1D5ZTI0_WHEAT]	66.24	11	23	195	471	52.4864	5.45264	0.989312	1.04714	0.877872	0.98673	1.06699	1.01328	1.00199	1.00713	0.968101	0.908876	1.0014	0.985421	472.588	676.988	847.245	642.106
Q9ZSW0	Tetra-ubiquitin OS=Saccharum officinarum GN=ubi4 PE=4 SV=1 - [Q9ZSW0_SACOF]	66.23	1	9	1367	305	34.1895	6.59521	0.972774	0.901367	0.749473	1.07772	1.0182	0.815805	0.979698	1.10771	0.944517	0.911254	0.985751	1.07666	831.229	2067.07	1229.5	1229.87
F2CSX6	Predicted protein (Fragment) OS=Hordeum vulgare subsp. vulgare PE=2 SV=1 - [F2CSX6_HORVV]	66.23	1	3	39	77	8.27132	7.98682	0.868602	0.876806		0.971938	1.14722		1.05005	1.13632	1.24604	0.983256	0.80297	0.800844	123.442	94.94	129.8	73.3729
A0A1D6SDU1	Uncharacterized protein OS=Triticum aestivum PE=3 SV=1 - [A0A1D6SDU1_WHEAT]	66.22	3	42	609	678	74.2763	5.40186	0.900441	0.846986	0.83917	1.10723	0.885531	1.04964	1.00708	1.16415	1.0118	0.829079	0.86096	1.04998	1453.62	2404.8	2118.06	2351.13
A0A0E0JN47	Uncharacterized protein OS=Oryza punctata PE=3 SV=1 - [A0A0E0JN47_ORYPU]	66.19	1	24	421	488	54.3057	5.14795		0.898064	0.986134		0.969861	1.01844	0.936326	1.11267	0.95968	1.2162	1.28105	0.541475	1265.77	1921.13	1823.77	2087.4
A0A1D5VLL4	Uncharacterized protein OS=Triticum aestivum PE=4 SV=1 - [A0A1D5VLL4_WHEAT]	66.07	4	20	205	504	53.2757	6.81494	1.08132	0.993539	0.978587	1.17145	0.924167	1.06175	1.09298	0.932447	1.04676	0.941014	1.00101	0.953815	660.546	614.697	921.402	662.359
F2DEK7	Predicted protein OS=Hordeum vulgare subsp. vulgare PE=2 SV=1 - [F2DEK7_HORVV]	66.02	3	11	67	206	23.0664	5.32568		0.65486	0.705287		0.78876	0.685627	0.883982	0.960717	0.896544	0.96228	0.947772	1.31796	43.45	231.957	215.057	263.353
Q45NB5	Glutamine synthetase OS=Triticum aestivum GN=GS1 PE=2 SV=1 - [Q45NB5_WHEAT]	66.01	7	19	186	356	39.2166	5.60498	0.934873	0.844797	0.873773	1.05953	0.960718	1.08549	0.889934	0.995965	0.96136	1.07283	0.914547	1.08316	336.124	333.665	528.7	292.929
M8AW87	S-adenosylmethionine synthase OS=Aegilops tauschii GN=F775_32726 PE=3 SV=1 - [M8AW87_AEGTA]	65.99	3	18	412	394	42.8966	6.04932	1.05041	1.04806	1.06228	1.05132	0.930689	0.873991	1.15703	0.900183	1.04793	0.909227	0.913251	1.07639	609.415	1145.14	1188.37	1022.49
A0A1D6AL13	Uncharacterized protein OS=Triticum aestivum PE=4 SV=1 - [A0A1D6AL13_WHEAT]	65.86	2	33	249	580	64.9435	6.12549	0.860259	0.924289	1.0427	0.960848	0.874871	0.93829	0.999839	1.03942	1.01507	0.952915	1.10725	0.94545	580.772	494.484	700.459	612.46
R7WAR0	Isocitrate dehydrogenase [NADP] OS=Aegilops tauschii GN=F775_32670 PE=3 SV=1 - [R7WAR0_AEGTA]	65.77	2	28	544	409	45.8413	6.39209	1.10772	1.37384	1.47834	1.00913	0.895512	1.01345	1.27941	0.974559	1.04938	0.898265	0.997606	0.902534	1204.71	1807.31	1271.44	1874.34
W5FEQ2	Uncharacterized protein OS=Triticum aestivum PE=4 SV=1 - [W5FEQ2_WHEAT]	65.74	14	14	174	289	31.8781	9.71533	0.940291	0.861372	0.986089	1.02207	1.02328	1.04859	0.877834	1.05553	0.924938	0.965768	1.02744	1.04937	469.585	623.936	616.237	829.825
A0A1D6BAG6	Uncharacterized protein OS=Triticum aestivum PE=4 SV=1 - [A0A1D6BAG6_WHEAT]	65.68	2	33	248	577	64.6724	6.04932	0.886215	0.787287	0.95563	0.831378	0.85055	0.940849	1.06546	0.901972	0.959297	1.01273	1.0151	1.12917	583.226	457.671	650.435	618.823
Q9FXQ8	TaWIN2 OS=Triticum aestivum GN=TaWIN2<italic> PE=2 SV=1 - [Q9FXQ8_WHEAT]	65.64	3	15	217	259	28.6804	4.89404	1.057	0.780631	0.741361	0.979202	0.998693	0.89245	0.915711	0.953591	0.910822	1.06903	1.05579	1.13401	165.817	716.877	578.505	515.711
F2CRF1	Predicted protein OS=Hordeum vulgare subsp. vulgare PE=2 SV=1 - [F2CRF1_HORVV]	65.52	9	16	534	261	29.2467	4.88135	0.868017	0.818595	0.901294	0.969603	1.06602	1.11367	0.86945	1.08648	0.886192	0.994826	1.00948	1.07218	1087.64	1581.14	1630.17	1306.92
A0A1D6C7V1	Uncharacterized protein OS=Triticum aestivum PE=4 SV=1 - [A0A1D6C7V1_WHEAT]	65.5	2	11	104	229	23.5254	8.85107		1.03804	0.827996		0.791143	1.01673	1.00206	1.05199	1.08528	0.939227	1.1042	0.873671	157.941	419.108	492.671	527.091
A0A1D5S7G8	Uncharacterized protein OS=Triticum aestivum PE=4 SV=1 - [A0A1D5S7G8_WHEAT]	65.5	6	10	46	200	21.8097	5.63037	0.862438	1.02859	0.971158	0.943923	1.04091	1.06146	0.969352	0.992367	1.01694	0.938063	0.922081	0.968885	121.27	155.728	158.842	115.788
M7YMB0	Eukaryotic translation initiation factor 3 subunit E OS=Triticum urartu GN=TRIUR3_31791 PE=3 SV=1 - [M7YMB0_TRIUA]	65.42	1	19	172	428	49.3571	5.80811	0.97327	1.03206	1.00368	1.07002	1.0766	1.02812	0.937876	1.07127	0.944287	0.970728	0.98047	0.998779	541.478	648.947	759.329	793.065
G5DFC5	14-3-3 protein OS=Triticum aestivum PE=2 SV=1 - [G5DFC5_WHEAT]	65.4	3	17	365	263	29.952	4.77979	0.850361	0.791331	0.957531	1.00202	1.03566	1.11002	0.825912	1.03436	0.854768	1.00459	1.0282	1.10496	561.273	950.811	803.012	1054.92
W5A0J9	Uncharacterized protein OS=Triticum aestivum PE=4 SV=1 - [W5A0J9_WHEAT]	65.36	5	26	163	560	61.7584	8.80713	0.766939	0.864767	0.999174	0.875105	0.937018	0.75939	1.00339	0.903138	0.941679	1.03845	1.08818	0.9949	644.692	641.915	387.85	610.864
A0A1D5SUT5	Uncharacterized protein OS=Triticum aestivum PE=4 SV=1 - [A0A1D5SUT5_WHEAT]	65.24	1	25	587	397	43.3692	10.6382	0.580548	0.83065		0.578671	0.801651		0.903824	1.01555	1.1073	1.12872	1.10364	0.80461	1191.9	1710.65	1911.28	1570.43
A0A1D6BQT1	Uncharacterized protein OS=Triticum aestivum PE=4 SV=1 - [A0A1D6BQT1_WHEAT]	65.22	2	11	105	230	23.5684	8.85107	0.996335	0.881142	1.09233	0.894587	0.887562	1.01013	1.17889	0.903731	1.12508	0.99885	0.967194	0.982424	155.093	421.152	428.549	558.39
A0A1D5UL64	Uncharacterized protein OS=Triticum aestivum PE=3 SV=1 - [A0A1D5UL64_WHEAT]	65.22	2	8	105	161	16.9605	5.13525	1.11223	0.880958	0.945215	1.03724	0.949331	0.973905	0.980301	1.0227	0.853771	1.06075	1.10152	0.997381	242.393	316.822	371.543	325.833
A0A1D5VQZ0	Uncharacterized protein OS=Triticum aestivum PE=3 SV=1 - [A0A1D5VQZ0_WHEAT]	65.19	3	14	133	316	34.4064	7.54736	1.20395	1.16367	1.18533	0.825289	0.89333	0.925745	0.998898	1.02769	1.05194	1.00344	0.980326	0.96841	389.199	362.657	365.301	380.481
A0A1D5Y3Q3	Uncharacterized protein OS=Triticum aestivum PE=3 SV=1 - [A0A1D5Y3Q3_WHEAT]	65.16	3	46	484	818	90.7503	5.26221	0.851313	1.16879	0.969363	0.87761	0.821268	0.889842	1.12468	0.888692	1.14834	0.913773	1.0482	0.85252	1472.56	1977.26	1848.88	1942.85
A0A1D5YGG9	Uncharacterized protein OS=Triticum aestivum PE=4 SV=1 - [A0A1D5YGG9_WHEAT]	65.1	1	25	630	404	44.1758	10.6675	0.967989	1.03392		1.20886	1.08927		1.01389	1.03154	1.0367	1.13295	0.880615	0.931284	1283.32	1754.82	1980.36	1591.59
M0V4I6	Uncharacterized protein OS=Hordeum vulgare subsp. vulgare PE=4 SV=1 - [M0V4I6_HORVV]	65.08	4	4	23	63	6.75958	8.47021	0.853571	0.933239	0.793463	0.928322	0.918246	0.939241	0.918128	1.01065	0.975262	1.01105	1.08674	0.995482	30.96	76.88	63.3033	45.43
M7ZFB3	Putative prefoldin subunit 2 OS=Triticum urartu GN=TRIUR3_03473 PE=4 SV=1 - [M7ZFB3_TRIUA]	65.07	1	10	44	146	16.3324	6.04932		0.84271	1.15869		1.0101	1.05254	1.12722	1.06615	0.884524	0.924188	1.05136	0.973999	57.8773	101.62	68.1341	85.8
M7ZB42	Calreticulin OS=Triticum urartu GN=TRIUR3_05717 PE=3 SV=1 - [M7ZB42_TRIUA]	65.06	3	29	324	415	47.1417	4.66553	0.971153	1.06413	0.850034	0.969065	1.08184	1.13789	0.808809	1.0387	0.871001	0.98064	1.09697	1.18018	447.743	937.562	970.648	836.625
F2E2M2	Predicted protein OS=Hordeum vulgare subsp. vulgare PE=2 SV=1 - [F2E2M2_HORVV]	65	3	3	12	100	9.80689	9.62744	0.891275	0.951655	1.14402	1.08468	1.10054	0.967746	0.895419	0.910948	0.8264	1.20527	1.07329	1.12555	39.84	30.77	0	41.99
A0A1D5SI65	Glycosyltransferase OS=Triticum aestivum PE=3 SV=1 - [A0A1D5SI65_WHEAT]	64.97	23	23	315	451	49.3942	5.18604	0.832836	0.900859	0.903791	1.17154	1.13466	1.14962	0.950738	0.947515	0.933232	1.04045	1.01215	1.07749	882.917	1189.44	1072.25	905.58
N1QRC7	Adenosylhomocysteinase OS=Aegilops tauschii GN=F775_27825 PE=3 SV=1 - [N1QRC7_AEGTA]	64.95	2	27	458	485	53.221	5.89697	0.96835	0.957554	1.02284	0.966936	0.960293	1.0597	0.972574	1.1567	0.947936	0.878728	1.00806	0.99133	809.846	1276.36	1202.92	1137.35
A0A1D5URS1	Adenosylhomocysteinase OS=Triticum aestivum PE=3 SV=1 - [A0A1D5URS1_WHEAT]	64.95	4	26	378	485	53.162	6.04932	1.51764	0.752	0.738442	1.47386	0.933832	0.974287	0.942688	1.04693	0.948372	0.946398	1.12114	1.07218	794.12	1193.6	1106.6	968.19
A0A1D6S889	Uncharacterized protein OS=Triticum aestivum PE=4 SV=1 - [A0A1D6S889_WHEAT]	64.95	1	12	61	291	30.3343	6.3667	0.961609	1.12046	0.660789	1.08892	0.971623	0.904518	0.944553	0.960837	1.12771	1.19883	0.968731	0.868379	212.251	288.444	180.306	222.847
A0A1D6BG44	Uncharacterized protein OS=Triticum aestivum PE=4 SV=1 - [A0A1D6BG44_WHEAT]	64.95	1	12	59	291	30.3624	6.3667		1.05298	0.748821		1.05082	1.0005	0.836014	0.752525	1.02847	1.26769	1.17364	1.08483	155.037	380.405	133.35	239.354
A0A1D5S8X1	Phosphotransferase OS=Triticum aestivum PE=3 SV=1 - [A0A1D5S8X1_WHEAT]	64.89	4	24	190	507	54.7366	6.55127	1.00032	1.04416	0.999851	0.984485	0.90298	0.931094	1.07123	0.952734	1.08413	0.967227	0.988235	1.02035	331.34	515.131	480.126	384.612
W5FTF6	Uncharacterized protein OS=Triticum aestivum PE=3 SV=1 - [W5FTF6_WHEAT]	64.86	4	7	85	148	16.6552	7.03467	1.05188	1.00086	0.945748	1.06351	1.00834	0.978564	1.01377	1.00292	1.00741	0.945962	0.950423	0.97091	259.843	363.176	272.576	236.637
A0A1D5V328	Uncharacterized protein OS=Triticum aestivum PE=4 SV=1 - [A0A1D5V328_WHEAT]	64.81	2	8	46	162	18.0735	4.41162	1.26551	1.31685		1.21344	1.01757		1.12918	0.967043	1.06729	0.900896	1.04521	1.0043	47.68	186.992	78.3473	109.57
W5BN46	Uncharacterized protein OS=Triticum aestivum PE=4 SV=1 - [W5BN46_WHEAT]	64.81	2	8	48	162	18.0436	4.42432	1.01366	0.784124	1.10993	0.658315	0.856792	1.15401	0.886704	1.03022	1.10696	0.972073	1.22152	0.85871	47.68	124.293	138.48	155.711
A0A1D5UDI5	Uncharacterized protein OS=Triticum aestivum PE=4 SV=1 - [A0A1D5UDI5_WHEAT]	64.81	9	9	24	162	18.1343	5.21143	1.1539	1.26304	1.68133	1.00854	1.20107	1.24537	0.833369	0.94288	0.837039	1.14302	1.15888	1.03037	72.43	48.37	91.23	155.31
N1QSY3	Alpha-1,4-glucan-protein synthase (UDP-forming) OS=Aegilops tauschii GN=F775_05431 PE=4 SV=1 - [N1QSY3_AEGTA]	64.79	9	17	230	355	40.4633	6.43018	0.970658	0.766067	0.867181	0.951553	0.991116	0.989858	0.957295	1.00046	0.961113	0.925873	0.994104	1.03442	302.496	375.162	419.075	523.725
A0A1D5Y8B8	Uncharacterized protein OS=Triticum aestivum PE=3 SV=1 - [A0A1D5Y8B8_WHEAT]	64.75	2	19	100	295	31.2526	9.34912	0.96279	1.28912	1.42441	1.65395	1.10828	1.37759	0.963768	1.02474	1.07473	1.0493	0.944123	0.974121	278.826	227.188	343.332	274.6
A0A1D6BLQ9	Uncharacterized protein OS=Triticum aestivum PE=4 SV=1 - [A0A1D6BLQ9_WHEAT]	64.69	1	16	251	337	35.567	5.21143	0.80306		0.954289	0.896406		1.12587	0.905968	1.00018	0.999334	1.02203	1.09935	1.00507	787.276	807.397	769.664	865.859
W5BHF2	Uncharacterized protein OS=Triticum aestivum PE=3 SV=1 - [W5BHF2_WHEAT]	64.58	6	28	305	415	47.1828	4.67822	0.760798	0.959949	0.744345	0.819148	1.04935	0.889543	0.923344	1.0833	1.08065	0.944424	1.03781	0.904389	475.609	981.541	889.078	853.795
M7YG20	Uncharacterized protein OS=Triticum urartu GN=TRIUR3_15944 PE=4 SV=1 - [M7YG20_TRIUA]	64.55	2	7	55	110	12.3814	8.49951	0.787748	0.897468		1.04407	1.03541		0.882737	1.02132	0.941566	1.14703	1.02419	1.08034	213.335	178.05	224.501	239.662
A0A1D5TQP1	Uncharacterized protein OS=Triticum aestivum PE=4 SV=1 - [A0A1D5TQP1_WHEAT]	64.41	7	15	120	281	30.7938	6.15088	0.956461	0.972018	1.01677	1.16351	0.935317	0.986659	0.96216	1.00738	0.994907	1.03724	1.08013	0.973725	199.897	473.276	364.623	398.919
A0A1D5Y3R5	Uncharacterized protein OS=Triticum aestivum PE=4 SV=1 - [A0A1D5Y3R5_WHEAT]	64.41	2	7	35	118	12.7907	5.24951	0.920796	0.884439	0.875843	0.943384	1.10956	1.055	0.963644	1.08896	0.924333	0.902551	1.07327	1.07348	104.85	108.84	102.084	82.73
W5EQ69	UDP-glucose 6-dehydrogenase OS=Triticum aestivum PE=3 SV=1 - [W5EQ69_WHEAT]	64.38	7	24	311	480	52.8351	6.12549	0.962024	0.825277	0.87157	0.890264	0.92026	0.848147	1.04332	1.07935	1.06785	0.963917	0.930316	1.00385	498.319	763.173	862.852	561.44
A0A1D5TBU1	Adenosylhomocysteinase OS=Triticum aestivum PE=3 SV=1 - [A0A1D5TBU1_WHEAT]	64.33	3	25	377	485	53.192	5.92236	0.829119	0.677853	0.943102	0.96741	0.941616	1.00729	0.957475	1.02378	0.819962	1.06359	1.15845	0.9794	801.285	1261.49	1121.43	956.015
C3VQ52	Ascorbate peroxidase (Fragment) OS=Triticum aestivum GN=POD1 PE=2 SV=1 - [C3VQ52_WHEAT]	64.2	2	14	447	243	26.6055	5.8208	0.808997	1.25672	0.848448	1.01597	1.50531	1.03795	0.783822	0.987328	0.907295	0.913363	1.10185	1.17777	952.01	1432.35	1256.29	1715.3
A0A1D5S7T7	Uncharacterized protein OS=Triticum aestivum PE=3 SV=1 - [A0A1D5S7T7_WHEAT]	64.18	5	6	47	134	14.8215	5.50342	0.815911	0.885958	0.849849	1.05902	1.14674	1.02833	0.877258	1.0471	0.949706	0.91582	0.913394	1.14688	60.81	144.664	163.713	78.4
A0A1D5SR31	Phosphotransferase OS=Triticum aestivum PE=3 SV=1 - [A0A1D5SR31_WHEAT]	64.1	3	24	176	507	54.6746	6.68311	0.981549	1.18011	1.01937	0.930687	1.11059	0.977468	1.0642	1.07004	0.988603	0.996007	0.975082	0.935576	293.913	431.25	437.408	385.149
A0A1D5W7M9	Uncharacterized protein OS=Triticum aestivum PE=4 SV=1 - [A0A1D5W7M9_WHEAT]	64.04	5	10	130	203	22.4892	5.2749	1.0027	0.869956	0.904714	1.02953	1.03107	1.05782	0.974639	1.0462	0.944006	1.00126	0.987288	1.0281	330.839	364.9	499.205	215.788
M0WUX6	Uncharacterized protein OS=Hordeum vulgare subsp. vulgare PE=3 SV=1 - [M0WUX6_HORVV]	64	4	7	96	125	13.4582	10.0522	0.808733	0.993494	0.762188	0.830254	1.01959	1.03116	0.860107	0.990093	0.949142	1.10786	1.10084	0.970376	222.83	291.308	306.854	311.315
A0A1D6GPR5	Uncharacterized protein OS=Zea mays PE=3 SV=1 - [A0A1D6GPR5_MAIZE]	64	3	6	72	125	13.4472	10.0083	0.99198	0.83035	0.951976	1.10145	0.995845	0.996656	0.926644	0.991304	0.915509	1.11351	1.00434	1.06783	142.676	204.38	91.025	253.417
M7ZDS1	Uncharacterized protein OS=Triticum urartu GN=TRIUR3_24084 PE=3 SV=1 - [M7ZDS1_TRIUA]	63.93	8	15	158	305	32.6678	9.51025	0.868264	0.846263	0.845274	0.988198	1.00786	0.91884	0.92818	1.09435	0.94774	0.96112	0.958332	1.02299	315.423	379.491	407.266	333.365
A0A1D5X2U0	Uncharacterized protein OS=Triticum aestivum PE=3 SV=1 - [A0A1D5X2U0_WHEAT]	63.89	6	29	317	576	61.09	5.64307	1.06563	0.986434	0.998678	1.07201	0.974688	1.03366	0.937961	1.01594	0.960353	0.998923	1.02194	1.00616	627.723	806.519	911.207	656.542
A0A1D5SCW4	6-phosphogluconate dehydrogenase, decarboxylating OS=Triticum aestivum PE=3 SV=1 - [A0A1D5SCW4_WHEAT]	63.87	12	24	349	501	53.8847	5.87158	1.09952	1.09305	0.959499	1.22296	1.17927	1.21768	0.917253	1.01345	0.991432	1.04417	1.0492	0.974365	1089.96	1860.35	1596.37	2237.36
Q4LB20	Adenosylhomocysteinase OS=Hordeum vulgare GN=ahh1 PE=2 SV=1 - [Q4LB20_HORVU]	63.78	2	24	411	450	49.276	6.17627	1.01563	1.08839	1.07474	0.995764	1.05937	1.02083	0.966945	1.00799	0.991054	0.888963	1.06653	1.02295	738.161	1106.7	1036.2	946.647
A0A1D5TI81	Uncharacterized protein OS=Triticum aestivum PE=4 SV=1 - [A0A1D5TI81_WHEAT]	63.73	12	13	153	204	22.5807	8.26514	0.959219	0.8314	0.848385	0.921092	0.963644	0.947072	0.956685	1.04443	0.962548	1.03389	1.01368	0.976231	243.24	307.899	233.314	267.28
A0A1D6B3M6	Uncharacterized protein OS=Triticum aestivum PE=4 SV=1 - [A0A1D6B3M6_WHEAT]	63.68	1	20	176	413	44.566	9.34912	1.06456	0.75357	0.749429	0.882549	1.34291	1.19153	0.824623	1.13164	0.852193	1.04728	0.83262	1.19798	440.401	460.319	388.739	480.024
A0A0D6DTK2	Acetyl-CoA-carboxylase (Fragment) OS=Neomolinia mandshurica GN=acc1 PE=4 SV=1 - [A0A0D6DTK2_9POAL]	63.64	1	5	15	110	12.1268	7.50342	0.918064	0.971414		1.06023	1.07741		0.870623	1.00121	0.911472	1.00489	1.13083	1.10898	0	27.01	0	35.67
A0A1D6CVS5	Uncharacterized protein OS=Triticum aestivum PE=4 SV=1 - [A0A1D6CVS5_WHEAT]	63.56	1	10	108	247	27.0577	5.17334		0.831253	0.84536		0.966613	0.82452	1.1579	1.43416	1.0808	0.691596	0.942132	0.606896	552.215	476.116	262.26	393.553
A0A1D6AQF5	Uncharacterized protein OS=Triticum aestivum PE=4 SV=1 - [A0A1D6AQF5_WHEAT]	63.53	1	20	172	414	44.6541	9.34912	1.01856	0.87931	1.06169	0.890526	1.32793	1.1927	1.07702	1.13106	0.840208	0.980366	0.943667	0.950595	453.334	446.147	356.991	479.131
A0A1D5S072	Uncharacterized protein OS=Triticum aestivum PE=4 SV=1 - [A0A1D5S072_WHEAT]	63.49	5	5	38	63	7.23665	8.55811	1.03273	1.10046	0.947773	1.11844	0.913513	0.931847	1.01952	1.02804	1.00033	0.957598	0.995297	0.978444	101.71	127.15	96.3329	100.77
M8C829	40S ribosomal protein S3a OS=Aegilops tauschii GN=F775_26634 PE=3 SV=1 - [M8C829_AEGTA]	63.42	1	16	233	257	29.4026	9.75928	0.956692	0.77502	0.79946	1.26069	1.18935	1.15586	0.787976	1.03491	0.806786	1.17908	1.09896	1.10426	374.314	941.732	950.378	887.782
Q7X729	Acidic ribosomal protein P2 (Fragment) OS=Triticum aestivum PE=2 SV=1 - [Q7X729_WHEAT]	63.39	3	6	133	112	11.4487	4.41162	1.09192	0.760758	0.756423	0.945908	0.992553	0.952884	0.866116	1.04245	0.940446	1.07099	1.05782	1.02014	190.626	584.209	375.308	365.823
M7YSZ1	Transaldolase 1 OS=Triticum urartu GN=TRIUR3_12049 PE=3 SV=1 - [M7YSZ1_TRIUA]	63.32	10	20	401	379	41.1342	5.17334	0.986342	1.01508	0.999642	1.15112	1.16449	1.11353	0.925385	1.0191	0.944675	1.01101	1.08515	1.047	821.785	1174.24	977.606	1291.05
R7WCV3	40S ribosomal protein S19 OS=Aegilops tauschii GN=F775_29218 PE=4 SV=1 - [R7WCV3_AEGTA]	63.23	12	12	232	155	17.0599	9.89111	0.853861	0.851797	0.939354	1.0926	1.00711	1.09352	0.934891	1.01521	0.925916	0.9145	0.958674	1.08259	212.947	469.738	381.099	452.934
A0A1D5SPE0	Dirigent protein OS=Triticum aestivum PE=3 SV=1 - [A0A1D5SPE0_WHEAT]	63.16	2	4	22	114	12.5813	6.78564	1.652	2.46615	2.84509	0.776624	0.757513	0.5064	0.988072	0.910114	1.00465	0.963452	1.18188	1.1398	76.7509	128.996	105.244	116.84
W5HZV7	Uncharacterized protein OS=Triticum aestivum PE=4 SV=1 - [W5HZV7_WHEAT]	63.04	3	3	18	92	9.97723	10.1987	1.10216	1.06684	0.984665	1.07835	1.047	1.06255	0.989082	1.16802	0.885617	0.801162	0.966002	1.0293	49.31	21.86	34.95	15.75
A0A1D6CPZ3	Peroxidase OS=Triticum aestivum PE=3 SV=1 - [A0A1D6CPZ3_WHEAT]	63.04	4	13	193	322	34.1639	8.73389	1.19868	1.06608	1.06187	1.04276	0.996362	0.986987	1.00871	1.0454	0.971225	0.953988	1.05212	1.00344	358.528	709.885	649.613	619.948
A0A1D5YQA8	Uncharacterized protein OS=Triticum aestivum PE=4 SV=1 - [A0A1D5YQA8_WHEAT]	62.96	3	10	125	189	19.4464	10.3599	0.911934	1.49205	0.992058	1.37294	0.998927	1.33532	1.3218	0.878528	1.23784	0.908718	0.951883	0.84527	357.213	330.85	383.332	324.232
I1IDL7	Histone H2B OS=Brachypodium distachyon GN=BRADI_3g54520 PE=3 SV=1 - [I1IDL7_BRADI]	62.75	1	14	614	153	16.5221	9.99365	0.766465	0.937809	0.895802	1.05504	0.980401	1.02149	0.943032	1.28265	0.906189	0.997892	0.810631	0.96186	1136.57	1825.39	1317.47	1248.4
I1W260	Ubiquitin (Fragment) OS=Panicum virgatum PE=2 SV=1 - [I1W260_PANVG]	62.75	3	9	547	153	17.3694	9.80322	0.75978	0.857881	0.900078	1.18068	1.19056	0.973696	0.840008	0.951872	0.807673	1.14826	1.04433	1.14385	809.588	1822.05	1102.22	1188.68
M8BW67	GTP-binding protein YPTM2 OS=Aegilops tauschii GN=F775_29864 PE=4 SV=1 - [M8BW67_AEGTA]	62.69	4	10	107	193	21.9801	5.16064	0.815277	0.773149	0.88495	0.828132	0.850162	0.837289	0.965324	1.03612	1.01949	0.978689	1.07462	0.970425	241.626	290.795	325.253	147.385
A0A1D6D7U5	Uncharacterized protein OS=Triticum aestivum PE=4 SV=1 - [A0A1D6D7U5_WHEAT]	62.58	2	7	34	163	17.7372	5.36377	0.960519	0.71158	0.769382	0.769646	1.07976	0.898155	0.915622	1.06709	1.03237	0.925956	1.01629	0.998904	88.35	106.733	91.42	150.735
A0A1D6BER7	Uncharacterized protein OS=Triticum aestivum PE=4 SV=1 - [A0A1D6BER7_WHEAT]	62.56	2	46	275	892	97.3851	5.18604	1.16649	0.943267	0.893385	1.46854	0.947759	0.901438	0.943209	0.989346	1.03908	1.02777	1.0417	1.01536	593.921	710.721	704.424	734.005
W5E9W6	Uncharacterized protein OS=Triticum aestivum PE=3 SV=1 - [W5E9W6_WHEAT]	62.5	1	18	99	304	32.3192	9.53955	1.03746	0.905912	0.793137	1.05951	1.03361	1.01957	0.927166	1.04524	0.916535	0.997048	1.08293	1.04834	284.314	229.666	349.3	279.917
W5BEK6	Uncharacterized protein OS=Triticum aestivum PE=4 SV=1 - [W5BEK6_WHEAT]	62.46	2	14	73	317	33.9448	5.78271	1.01107		0.99146	0.727873		0.665081	1.09615	1.10984	1.01517	0.789802	0.838331	1.09057	154.976	214.5	262.323	209.341
W5BCG4	Peroxidase OS=Triticum aestivum PE=3 SV=1 - [W5BCG4_WHEAT]	62.46	6	20	426	341	36.6375	6.29053	1.17801	1.03492	0.944494	1.05223	1.16156	1.09824	0.97594	1.03773	0.97034	1.01064	0.98709	1.02795	1054.62	1279.8	1136.52	1205.8
W4ZWA7	Uncharacterized protein OS=Triticum aestivum PE=3 SV=1 - [W4ZWA7_WHEAT]	62.45	2	12	103	253	26.4583	6.69775		0.994668	1.0644		0.976743	0.882874	1.04057	1.00315	1.0044	1.05177	1.06193	0.903117	242.345	318.43	378.848	318.117
A0A1D5S9V2	Uncharacterized protein OS=Triticum aestivum PE=3 SV=1 - [A0A1D5S9V2_WHEAT]	62.45	2	12	102	253	26.4082	6.40479	0.839644	1.01809	0.860879	0.894545	0.927909	0.845668	0.974456	1.02166	1.06629	1.07988	1.0231	0.889137	296.562	340.621	395.807	350.465
F4Y5A9	Heat shock protein 81-3 OS=Triticum urartu GN=Hsp90.3-A1 PE=3 SV=1 - [F4Y5A9_TRIUA]	62.43	1	54	838	700	80.3827	5.03369	1.00613	0.844942	0.925136	1.02401	0.925816	1.02505	1.00632	0.933524	0.973949	0.996641	1.03065	1.00783	1706.95	2012.47	2235.66	2017.22
Q0Q0I7	Heat shock protein 90 OS=Triticum aestivum GN=HSP90-2 PE=1 SV=1 - [Q0Q0I7_WHEAT]	62.43	2	55	856	700	80.4098	5.03369	0.834336	0.745278	0.754298	1.0936	0.976052	0.992777	0.974753	1.01599	0.989324	0.976138	0.968604	1.01108	1689.84	1926.37	2180.23	2067.95
A0A0A7NVN8	Actin-depolymerizing factor 3 OS=Triticum aestivum GN=ADF3 PE=2 SV=1 - [A0A0A7NVN8_WHEAT]	62.32	2	8	153	138	16.047	5.94775	1.13157	1.02418	0.687802	0.858278	0.950524	0.928169	1.39146	0.846161	1.15007	0.790271	0.960268	1.07982	261.977	299.243	301.211	121.783
A0A0C4BKG5	Uncharacterized protein OS=Triticum aestivum PE=3 SV=1 - [A0A0C4BKG5_WHEAT]	62.24	1	12	90	241	26.2478	7.81104	0.939759	1.35512	1.4321	1.0557	1.19834	1.24808	1.01619	1.02596	0.964281	0.979046	0.914502	1.08529	457.881	364.427	223.514	239.015
Q43470	14-3-3-like protein B OS=Hordeum vulgare PE=2 SV=1 - [1433B_HORVU]	62.21	1	17	388	262	29.6728	4.7417	0.845411	0.987174	1.09059	0.917292	1.02022	1.106	1.02214	1.06015	0.933323	0.956081	0.934231	0.910982	486.954	1161.49	954.584	910.591
L0GDQ5	14-3-3 protein OS=Triticum aestivum GN=14R1 PE=2 SV=1 - [L0GDQ5_WHEAT]	62.21	1	18	379	262	29.7299	4.77979	0.776613	0.815014	0.878568	1.186	1.17152	1.62033	0.79308	0.966368	0.764555	1.10327	1.08141	1.27666	370.089	968.022	723.987	806.2
A0A1D6CB02	Peroxidase OS=Triticum aestivum PE=3 SV=1 - [A0A1D6CB02_WHEAT]	62.21	6	14	208	344	36.5997	4.80518	0.96568	0.838241	0.903897	0.847831	0.992648	1.01433	0.922669	1.05324	0.911902	0.878093	1.07598	1.09999	656.749	790.144	846.495	542.607
W5DFE7	Uncharacterized protein OS=Triticum aestivum GN=TRAES_3BF059300030CFD_c1 PE=4 SV=1 - [W5DFE7_WHEAT]	62.17	4	28	230	608	65.9	7.47412	1.17417	1.06644	0.9514	1.1079	0.979194	0.945366	1.01492	1.0056	1.03499	1.03553	1.04825	0.965412	653.222	1045.71	789.068	919.636
W5G750	Uncharacterized protein OS=Triticum aestivum PE=4 SV=1 - [W5G750_WHEAT]	62.17	1	19	165	415	45.26	6.56592	1.09422	1.05305	1.01993	1.16306	1.01324	0.987538	1.07564	1.00967	1.02157	0.980744	0.955203	1.01891	526.483	468.285	444.103	453.704
A0A1D5YHK7	Uncharacterized protein OS=Triticum aestivum PE=4 SV=1 - [A0A1D5YHK7_WHEAT]	62.15	1	10	98	251	26.391	6.11279	1.02948	0.96411	1.15568	0.929312	0.970532	1.10967	1.01469	0.944132	1.01509	0.980405	0.937441	0.899567	222.55	347.205	368.754	460.499
A0A1D6CLX4	Uncharacterized protein OS=Triticum aestivum PE=3 SV=1 - [A0A1D6CLX4_WHEAT]	62.07	2	14	244	261	28.7713	4.84326	1.21354	1.32888	1.62425	0.873645	0.875927	1.00426	1.38232	0.864789	1.10565	0.859472	0.871074	0.989138	175.962	742.94	611.301	517.879
A0A1D5T090	Uncharacterized protein OS=Triticum aestivum PE=3 SV=1 - [A0A1D5T090_WHEAT]	62.06	3	11	88	253	26.5243	7.13721	1.1202	1.25967	1.3771	1.0069	1.09152	0.918794	1.2586	1.08986	1.03267	0.893538	0.894513	0.972002	153.896	390.235	361.083	353.369
M8C7F4	GTP-binding protein YPTM2 OS=Aegilops tauschii GN=F775_29863 PE=4 SV=1 - [M8C7F4_AEGTA]	61.98	1	9	115	192	21.5016	4.91943	1.03299		0.741487	0.948924		0.8222	0.921058	1.07971	0.937579	1.01274	1.10893	0.952925	222.595	221.086	313.506	189.6
A0A1D6RVF1	40S ribosomal protein S3a OS=Triticum aestivum PE=3 SV=1 - [A0A1D6RVF1_WHEAT]	61.98	2	16	223	263	29.942	9.78857	1.02565	0.87454	0.94699	0.88491	1.14539	1.03142	0.836157	1.00907	0.81636	1.20484	0.981281	1.10353	363.71	894.702	930.881	856.184
A0A1D6S344	Uncharacterized protein OS=Triticum aestivum PE=4 SV=1 - [A0A1D6S344_WHEAT]	61.98	3	12	63	242	25.2461	9.45166	1.02709	0.951249	1.02401	0.943145	0.956574	1.05325	1.05897	0.941276	1.07589	0.935911	0.98449	0.987624	39.41	118.062	177.848	175.599
Q8LRU5	HMG-I/Y protein HMGa OS=Triticum aestivum GN=HMGa PE=4 SV=1 - [Q8LRU5_WHEAT]	61.9	3	10	145	189	19.3102	10.4331	1.3276	1.49885	1.30645	1.14575	0.8926	1.08382	1.11479	0.868246	1.02347	1.08178	0.960366	0.971775	382.97	428.583	375.442	433.376
A0A1D6B465	Uncharacterized protein OS=Triticum aestivum PE=4 SV=1 - [A0A1D6B465_WHEAT]	61.87	1	19	162	417	45.4051	6.354	1.83148	1.22236	1.03857	1.17094	0.997528	1.02076	1.2014	0.904019	1.07278	0.897998	0.900157	1.13931	549.509	444.618	422.078	464.318
A0A1D5RVB3	Phosphotransferase OS=Triticum aestivum PE=3 SV=1 - [A0A1D5RVB3_WHEAT]	61.78	2	22	164	484	52.3234	6.31592	1.01409	0.980144	0.964003	1.08171	0.937694	1.03443	1.06334	0.999745	1.05006	0.934185	1.01236	1.00022	287.507	442.615	413.504	358.94
A0A1D6B0P4	Uncharacterized protein OS=Triticum aestivum PE=4 SV=1 - [A0A1D6B0P4_WHEAT]	61.76	4	21	181	238	27.1325	8.11865	0.798881	0.647904	0.76722	0.779516	0.965319	0.954163	0.777465	0.966338	0.8225	1.17679	0.994279	1.05925	344.534	540.322	488.679	442.258
P04464	Calmodulin OS=Triticum aestivum PE=1 SV=3 - [CALM_WHEAT]	61.74	2	14	210	149	16.8359	4.24658	0.899511	0.794996	0.9615	1.24959	1.00834	1.20662	0.812453	1.00146	0.822497	0.944231	1.06554	1.2397	315.465	670.139	647.831	507.156
A0A1D6S9A4	Uncharacterized protein OS=Triticum aestivum PE=4 SV=1 - [A0A1D6S9A4_WHEAT]	61.67	1	19	165	420	45.5592	6.56592	1.18145	1.32611	1.1931	1.51851	1.00717	1.05727	0.899048	1.01079	0.94111	1.04602	1.07703	1.05283	537.025	439.53	424.655	456.693
A0A1D6RD30	Uncharacterized protein OS=Triticum aestivum PE=3 SV=1 - [A0A1D6RD30_WHEAT]	61.65	1	12	176	133	15.314	10.1694		1.0764	1.36048		0.966679	1.15092	1.24966	0.877182	0.92751	0.995726	0.940636	1.08549	412.123	663.116	602.072	534.599
M8D4P5	Uncharacterized protein OS=Aegilops tauschii GN=F775_32579 PE=4 SV=1 - [M8D4P5_AEGTA]	61.57	2	12	108	216	22.8057	4.71631	0.829741	1.13079	1.09794	0.905794	0.977345	1.12749	1.11997	1.17448	1.03353	0.958682	0.933551	0.772586	322.74	331.604	459.94	381.22
W5GB84	Uncharacterized protein OS=Triticum aestivum PE=3 SV=1 - [W5GB84_WHEAT]	61.57	1	7	82	216	22.5407	7.89893	0.852532	0.906786	0.822518	1.03097	1.34141	0.924979	0.893618	1.13297	0.919963	0.951722	1.01423	1.02449	296.519	299.52	288.522	313.523
A0A1D6RWC5	Uncharacterized protein OS=Triticum aestivum PE=4 SV=1 - [A0A1D6RWC5_WHEAT]	61.5	1	42	424	813	90.0849	5.2876	0.934278	0.868513	1.1747	0.994642	0.955545	0.95638	0.959555	1.07828	0.968465	0.961621	1.08182	0.840139	1177.97	1530.8	1302.23	1475.37
A0A096USZ7	Uncharacterized protein OS=Triticum aestivum PE=3 SV=1 - [A0A096USZ7_WHEAT]	61.44	9	41	1372	765	84.5683	6.11279	0.966029	0.891542	0.803968	1.00779	1.02212	0.933797	0.973422	1.05337	1.00301	1.01267	0.995508	0.914587	5833.12	8157.32	6630.43	6431.59
M8D766	Uncharacterized protein OS=Aegilops tauschii GN=F775_30898 PE=4 SV=1 - [M8D766_AEGTA]	61.42	1	5	32	127	14.0063	8.14795	1.07935	1.17496	1.32222	1.28839	0.958866	0.892538	1.13973	1.00011	1.10253	0.891292	0.928207	0.953588	87.33	76.3733	27.66	31.34
A0A1D6DBS5	Uncharacterized protein OS=Triticum aestivum PE=4 SV=1 - [A0A1D6DBS5_WHEAT]	61.42	1	5	16	127	14.0082	8.14795	0.692695	0.773318	0.794239	1.38016	0.959155	1.32788	1.24994	1.07499	1.12718	0.837763	0.841217	0.924881	56.62	20.8	27.66	0
A0A1D5YN54	Uncharacterized protein OS=Triticum aestivum PE=4 SV=1 - [A0A1D5YN54_WHEAT]	61.4	2	11	89	215	23.596	6.55127		0.953719	0.922283		0.997767	1.02185	0.992455	1.00636	0.986689	1.04314	0.994524	0.998722	145.891	271.277	326.499	200.449
A0A1D5ZU26	Uncharacterized protein OS=Triticum aestivum PE=4 SV=1 - [A0A1D5ZU26_WHEAT]	61.38	3	10	124	189	19.4453	10.3013	0.791159	1.01845	0.920919	1.10118	0.839488	0.919985	1.04461	0.901243	0.968486	1.12321	0.988842	0.906203	365.749	336.119	288.142	327.14
A0A1D5WZ58	Uncharacterized protein OS=Triticum aestivum PE=4 SV=1 - [A0A1D5WZ58_WHEAT]	61.36	1	8	126	176	19.382	8.104	0.863288	0.902053	0.830755	0.913108	1.12125	0.980404	0.844187	1.0103	0.861496	1.13899	1.12247	1.02064	211.47	489.206	480.882	368.606
A0A1D5Y5H9	Uncharacterized protein OS=Triticum aestivum PE=4 SV=1 - [A0A1D5Y5H9_WHEAT]	61.36	1	8	130	176	19.378	8.104	0.706736	0.610351	0.706312	0.853414	0.933947	0.992984	0.776408	0.96518	0.847354	1.30857	1.21165	0.915014	217.01	507.601	480.882	381.024
A0A1D6APV9	Uncharacterized protein OS=Triticum aestivum PE=3 SV=1 - [A0A1D6APV9_WHEAT]	61.35	12	15	88	251	28.7899	4.37354	0.975715	0.924141	0.86961	1.08206	1.0655	1.02003	0.93313	0.997553	1.02792	0.995737	1.11223	1.03351	105.71	323.212	375.949	232.092
A0A1D5SHT8	Uncharacterized protein OS=Triticum aestivum PE=4 SV=1 - [A0A1D5SHT8_WHEAT]	61.33	3	7	20	150	16.5577	6.58057	1.04509	1.0871	1.00809	1.27989	1.24744	0.926574	0.828854	0.939762	0.81156	1.19051	0.994706	1.2308	68.6171	64.22	147.23	47.89
W5H1Q1	Citrate synthase OS=Triticum aestivum PE=3 SV=1 - [W5H1Q1_WHEAT]	61.23	3	20	179	472	52.5262	7.60596	0.902246	0.796416	0.837434	1.16334	1.24791	1.10128	0.972636	1.00809	0.988178	0.935879	1.05653	1.10167	358.543	589.497	595.255	546.139
A0A1D6AIF0	Citrate synthase OS=Triticum aestivum PE=3 SV=1 - [A0A1D6AIF0_WHEAT]	61.23	3	20	180	472	52.5372	7.34229	1.14025	0.940181	0.896955	1.03591	1.16025	0.745538	0.988542	0.954555	0.978279	0.981168	0.878947	1.20844	360.409	624.924	598.765	586.673
H9NAV6	Superoxide dismutase [Cu-Zn] OS=Triticum aestivum PE=2 SV=1 - [H9NAV6_WHEAT]	61.18	2	7	168	152	15.0824	6.17627	0.873511	0.814125	0.845653	1.08074	1.02833	1.0817	0.870864	0.988253	0.933261	1.09643	1.06791	1.04229	426.436	701.243	754.439	489.708
W5B1E5	Superoxide dismutase [Cu-Zn] OS=Triticum aestivum PE=3 SV=1 - [W5B1E5_WHEAT]	61.18	2	7	151	152	15.1115	6.17627	0.957908	0.93009	0.83906	1.02288	1.00957	1.01056	0.990564	1.02182	0.971527	1.0515	1.0988	1.00038	313.879	573.378	526.352	461.006
A0A1D5V6U8	Peroxidase OS=Triticum aestivum PE=3 SV=1 - [A0A1D5V6U8_WHEAT]	61.17	1	19	227	358	37.9808	7.66455		0.988974	1.36801		1.36579	1.11965	1.00261	0.963359	1.03466	0.799564	0.857141	1.2436	371.683	719.795	1116.7	978.394
W5ERE6	Uncharacterized protein OS=Triticum aestivum PE=3 SV=1 - [W5ERE6_WHEAT]	61.15	12	30	150	610	67.6023	8.29443	1.0127	0.984896	1.0503	0.962734	1.03686	0.998867	1.00943	0.987434	1.03445	0.989558	1.00393	0.975021	318.275	470.811	428.176	301.936
K3Z9V6	Uncharacterized protein OS=Setaria italica GN=SETIT_023327mg PE=3 SV=1 - [K3Z9V6_SETIT]	61.14	2	11	128	193	22.0564	6.80029	1.03563	0.975853	1.15544	1.06282	1.17596	1.18978	0.879176	1.12922	0.880687	0.917632	1.01393	1.12891	295.662	236.48	300.241	276.69
A0A1D6BWG7	Uncharacterized protein OS=Triticum aestivum PE=3 SV=1 - [A0A1D6BWG7_WHEAT]	61.13	2	14	66	247	25.8787	8.48486	0.855831		1.21589	0.99324		0.997576	1.14478	0.985855	1.0557	0.936376	1.03385	0.907266	152.671	155.799	240.99	187.626
A0A1D6D1N1	Uncharacterized protein OS=Triticum aestivum PE=3 SV=1 - [A0A1D6D1N1_WHEAT]	61.13	2	14	72	247	25.8567	8.47021	1.16597	1.20992	1.18209	1.51134	1.15989	1.27103	1.0784	0.971265	0.970596	0.972433	0.92544	1.0666	129.349	155.799	216.175	178.608
A0A1D6RKS0	Uncharacterized protein OS=Triticum aestivum PE=4 SV=1 - [A0A1D6RKS0_WHEAT]	61.07	1	7	94	131	13.4999	7.85498	0.996098		1.10714	0.992807		1.07817	1.10793	0.97508	1.05831	0.961889	0.980591	1.00816	352.128	318.237	499.233	261.639
W5FQA8	Uncharacterized protein OS=Triticum aestivum PE=4 SV=1 - [W5FQA8_WHEAT]	61.05	2	13	60	285	31.8925	5.14795	1.22567	0.773109	1.00895	1.08548	0.968774	0.996606	0.833478	0.9502	0.872329	1.02732	1.04386	1.10711	90.1135	106.11	91.25	78.89
T1MKQ3	Proteasome subunit beta type OS=Triticum urartu PE=3 SV=1 - [T1MKQ3_TRIUA]	60.87	7	11	78	207	22.6955	6.75635	1.13734	0.933289	1.04741	1.03401	0.958115	0.982178	0.994158	1.00887	0.97772	1.00382	0.981754	1.03314	95.7618	192.925	275.631	186.216
W5A0E2	Uncharacterized protein OS=Triticum aestivum PE=4 SV=1 - [W5A0E2_WHEAT]	60.76	3	11	102	288	30.5409	9.21729	0.847303	0.94975	0.871318	0.884093	0.997863	0.951068	0.815698	0.992542	0.943011	1.07003	1.0614	1.11984	250.277	214.033	203.651	178.944
A0A096UKU5	Uncharacterized protein OS=Triticum aestivum PE=3 SV=1 - [A0A096UKU5_WHEAT]	60.71	2	7	65	112	11.3557	4.33545		1.46164	1.4785		0.887355	1.10214	1.44269	0.906152	1.0043	0.97576	0.905175	0.939594	139.905	208.954	179.304	84.3957
A0A1D5SQG0	Uncharacterized protein OS=Triticum aestivum PE=4 SV=1 - [A0A1D5SQG0_WHEAT]	60.67	2	6	16	150	16.5627	7.18115		0.708321	0.996614		1.07361	1.12134	0.916714	1.1116	0.903388	1.11228	0.888482	1.0183	0	81.11	154.77	30.31
A0A096UT91	Uncharacterized protein OS=Triticum aestivum PE=4 SV=1 - [A0A096UT91_WHEAT]	60.66	2	19	169	244	28.2875	10.0083	1.43364	0.864347	0.971545	1.86104	1.09021	1.15822	0.737725	0.957667	0.780133	1.22641	1.16521	1.12964	283.923	329.206	321.486	289.221
W5FES4	Uncharacterized protein OS=Triticum aestivum PE=4 SV=1 - [W5FES4_WHEAT]	60.63	11	27	145	475	50.8763	4.4751	0.812058	0.823445	0.928777	0.948074	0.982684	0.988237	0.799487	0.996055	0.957512	1.08196	1.16777	1.02888	455.14	402.463	259.927	315.234
W5DR86	Uncharacterized protein OS=Triticum aestivum PE=3 SV=1 - [W5DR86_WHEAT]	60.57	1	40	1115	766	84.3823	6.26514	0.981598	0.985795	0.910639	0.848386	0.748654	0.782911	1.00395	1.04135	1.02339	0.981503	1.03941	0.975708	5155.83	6596.21	5508.35	5490.88
A0A1D5WX80	Peroxidase OS=Triticum aestivum PE=3 SV=1 - [A0A1D5WX80_WHEAT]	60.53	11	18	181	337	35.7323	8.06006	1.0997	1.13281	1.13153	1.09333	1.25267	1.0795	0.938028	1.06192	0.92374	0.989221	0.870032	1.01932	392.498	367.391	253.91	305.697
A0A1D6AK41	Phenylalanine ammonia-lyase OS=Triticum aestivum PE=3 SV=1 - [A0A1D6AK41_WHEAT]	60.51	1	25	505	514	54.6901	6.91748	0.685114	0.89477	0.848998	0.676376	0.806646	0.90174	0.972612	1.00613	1.09541	0.93876	1.06404	0.994198	993.776	1659.02	1532.21	1002.66
A0A1E5WBE6	Enolase 2 OS=Dichanthelium oligosanthes GN=BAE44_0004279 PE=4 SV=1 - [A0A1E5WBE6_9POAL]	60.49	2	20	524	410	44.0712	5.22412	0.778105	0.975977	0.949134	0.83793	0.852111	0.655511	0.948555	1.13841	0.961957	0.987514	1.03053	1.02345	1349.27	2270.52	2491.54	2058.01
M7ZLJ9	Phenylalanine ammonia-lyase OS=Triticum urartu GN=TRIUR3_25002 PE=3 SV=1 - [M7ZLJ9_TRIUA]	60.31	1	33	572	645	70.181	7.38623	0.866026	0.837378	0.859153	0.850291	0.919687	0.892533	1.11153	1.00699	1.17986	0.911232	0.950721	0.911539	1094.23	1779.39	1789.27	1084.79
A0A1D6CXJ5	T-complex protein 1 subunit delta OS=Triticum aestivum PE=3 SV=1 - [A0A1D6CXJ5_WHEAT]	60.3	25	25	195	534	57.4305	6.99072	1.15	0.90477	1.04027	0.916947	0.994239	0.938317	1.02431	0.974998	1.00394	0.999988	0.980646	1.03081	321.255	717.872	886.493	712.756
T1N6J8	Uncharacterized protein OS=Triticum urartu PE=3 SV=1 - [T1N6J8_TRIUA]	60.29	5	8	49	136	15.8079	7.44482	0.957163	0.993411	0.968991	0.981612	0.87321	1.0533	1.19961	0.935341	0.966716	0.893539	0.763415	1.41803	219.369	317.523	270.22	292.354
F2EJW9	Histone H2B OS=Hordeum vulgare subsp. vulgare PE=2 SV=1 - [F2EJW9_HORVV]	60.28	1	13	278	141	15.4476	10.1108		0.660304	0.854829		1.81397	2.08577	0.953522	1.35742	1.38502	0.663494	0.635269	0.908815	331.076	401.165	371.533	331.91
A0A1D6RW71	Uncharacterized protein OS=Triticum aestivum PE=3 SV=1 - [A0A1D6RW71_WHEAT]	60.25	3	24	295	488	53.8497	6.68311	0.907467	0.755195	0.840785	1.03754	1.02833	1.02647	0.930813	0.97809	0.92453	1.05084	1.04022	1.03155	967.852	1239.48	1616.58	1042.37
W5G255	MBD6-5DS OS=Triticum aestivum PE=2 SV=1 - [W5G255_WHEAT]	60.24	9	19	60	420	43.6253	4.53857	0.973558	1.12634	1.44216	1.09326	1.11605	1.04378	0.973109	1.00282	0.93307	0.954618	0.955998	1.04183	90.88	161.159	124.166	163.292
R7WD77	Peroxidase OS=Aegilops tauschii GN=F775_31826 PE=3 SV=1 - [R7WD77_AEGTA]	60.21	2	16	109	289	30.6386	7.6792		0.935273	0.742697		1.05804	0.647706	0.752427	1.05744	0.823323	1.10836	1.1749	1.05651	157.03	289.688	327.195	370.046
A0A1D5UG55	Peroxidase OS=Triticum aestivum PE=3 SV=1 - [A0A1D5UG55_WHEAT]	60.18	7	18	596	339	36.0472	6.45557	1.11678	1.13535	1.1043	1.07937	1.0103	1.05459	1.05894	1.05092	1.02537	0.863143	0.900233	1.01144	2253	3119.77	2290.68	2392.77
W5CCH5	Uncharacterized protein OS=Triticum aestivum PE=4 SV=1 - [W5CCH5_WHEAT]	60.14	2	10	99	143	16.2487	10.3159	1.01113	0.968618	1.13659	1.18975	1.0854	1.04074	1.09805	1.04828	0.930109	0.910554	0.998785	1.02088	77.1467	149.846	129.897	78.25
F2CZ65	Predicted protein OS=Hordeum vulgare subsp. vulgare PE=2 SV=1 - [F2CZ65_HORVV]	60.14	3	11	124	143	16.2487	10.3159	0.923369	1.00916	0.957669	1.35618	1.03361	1.02231	0.826627	0.877624	1.01665	1.16855	1.05419	1.09888	129.939	170.34	150.262	257.23
A0A1D5UML5	Peroxidase OS=Triticum aestivum PE=3 SV=1 - [A0A1D5UML5_WHEAT]	60.12	6	18	402	341	36.4213	6.29053	0.976866	0.988799	0.970161	1.16422	1.05167	1.04679	0.816359	1.06077	0.905564	1.06878	1.08188	1.01711	727.917	1342.14	1095.32	991.132
A0A068CAS6	Phosphoglycerate kinase (Fragment) OS=Triticum aestivum subsp. tibeticum GN=Pgk-1 PE=3 SV=1 - [A0A068CAS6_WHEAT]	60.07	2	15	92	298	31.3867	5.0083	1.19758	1.05622	0.810899	1.14851	1.29566	1.25451	1.03816	1.05654	0.957457	1.04387	0.849854	1.02059	207.644	430.596	389.53	396.766
F2CRR9	Predicted protein OS=Hordeum vulgare subsp. vulgare PE=2 SV=1 - [F2CRR9_HORVV]	60	8	8	17	130	14.8315	8.70459	1.04867	0.914969	0.780124	1.12158	1.09393	1.0272	0.878111	0.964563	0.968814	1.09523	1.03412	1.08282	39.43	43.13	71.5433	40.47
A0A1D5WVJ6	Uncharacterized protein OS=Triticum aestivum PE=4 SV=1 - [A0A1D5WVJ6_WHEAT]	60	1	15	146	335	36.4232	6.40479	1.23564	1.07479	1.21673	1.04882	1.07861	0.970076	1.12819	1.34896	0.884126	0.718796	0.726921	1.06821	328.367	450.439	349.077	405.019
A0A1D6LSP8	Uncharacterized protein OS=Zea mays PE=4 SV=1 - [A0A1D6LSP8_MAIZE]	59.95	1	20	303	427	47.2313	5.65576	1.07446	1.52706		0.769206	0.785848		1.61319	0.869867	1.16744	0.779556	0.997385	0.847359	951.159	1498.68	1227.39	1581.44
W4ZLQ8	Uncharacterized protein OS=Triticum aestivum PE=4 SV=1 - [W4ZLQ8_WHEAT]	59.9	4	22	285	394	43.3156	7.47412	0.856711	0.968277	0.944602	0.940692	1.11211	1.01918	1.05944	1.20378	0.979773	0.888487	0.946759	0.91337	393.497	926.188	733.236	692.846
M8B201	Dirigent protein OS=Aegilops tauschii GN=F775_29169 PE=3 SV=1 - [M8B201_AEGTA]	59.87	7	13	76	319	34.1855	8.86572	0.952999	1.09604	0.925303	1.0747	1.00835	1.00804	0.964696	0.982748	1.02861	1.07362	1.02846	0.977052	225.333	150.689	328.017	156.794
M7YG38	Histone H2B OS=Triticum urartu GN=TRIUR3_08355 PE=3 SV=1 - [M7YG38_TRIUA]	59.86	1	13	313	142	15.4625	10.0815	0.923146	1.3966	0.919739	0.939847	1.54703	1.21926	0.792771	0.810476	0.792304	0.819946	0.77398	1.95206	335.339	405.11	371.533	331.91
A0A1D5ZY86	Uncharacterized protein OS=Triticum aestivum PE=4 SV=1 - [A0A1D5ZY86_WHEAT]	59.82	1	20	208	326	36.1877	5.09717	0.776415		0.595392	0.772033		0.863694	0.792776	1.07946	0.957251	1.07182	1.11675	0.969632	545.091	463	389.328	397.488
A0A1D5YME8	Uncharacterized protein OS=Triticum aestivum PE=3 SV=1 - [A0A1D5YME8_WHEAT]	59.76	1	9	60	251	26.0529	7.32764	1.00352	1.0705	1.34371	1.1999	1.12863	1.25103	1.11152	0.983642	1.02219	0.931339	0.802981	0.906373	243.304	224.198	277.676	159.556
W5FSD0	Uncharacterized protein OS=Triticum aestivum PE=3 SV=1 - [W5FSD0_WHEAT]	59.75	5	15	60	323	34.6419	4.94482		1.28234	0.771452		0.727651	0.996657	0.85436	0.973793	0.868014	0.873156	1.02885	1.40459	223.73	209.675	324.267	260.04
Q8VX48	Phosphoglucomutase (Fragment) OS=Triticum aestivum GN=PGM PE=2 SV=1 - [Q8VX48_WHEAT]	59.72	4	26	280	581	62.7498	5.97314	0.905258	0.890132	0.947791	0.906157	0.888701	0.806573	1.00997	0.97457	0.964646	0.939747	1.01344	1.02977	544.088	989.375	841.936	808.1
A0A1D6C5B8	Peroxidase OS=Triticum aestivum PE=3 SV=1 - [A0A1D6C5B8_WHEAT]	59.71	2	15	242	345	37.595	6.46826	0.920853	1.43551	1.03037	0.836365	1.15261	0.8404	1.16309	1.0939	1.03808	0.902485	1.09035	0.812326	995.067	913.573	677.96	771.738
A0A1D5VXC6	Importin subunit alpha OS=Triticum aestivum PE=3 SV=1 - [A0A1D5VXC6_WHEAT]	59.68	8	19	131	496	54.2442	5.79541	1.14194	0.983067	1.06708	1.01477	0.863379	0.996627	1.11464	0.927071	1.08981	0.96867	0.990868	0.960632	362.789	407.158	610.749	528.15
M0X5Z1	Uncharacterized protein OS=Hordeum vulgare subsp. vulgare PE=3 SV=1 - [M0X5Z1_HORVV]	59.66	3	22	447	414	46.954	5.56689	0.919583	1.12542	0.807424	1.19323	1.33494	1.22874	0.915598	1.00824	0.869867	1.07998	1.04935	1.02448	1016.65	1161.55	1333.3	1125.55
A0A1D6A855	Uncharacterized protein OS=Triticum aestivum PE=4 SV=1 - [A0A1D6A855_WHEAT]	59.55	1	31	229	581	64.9826	6.04932	1.05888	0.860733		0.989568	0.874757		0.988091	0.979295	1.04583	1.09999	1.07301	0.893447	547.334	448.428	630.754	581.172
W5B9Z5	Uncharacterized protein OS=Triticum aestivum PE=4 SV=1 - [W5B9Z5_WHEAT]	59.43	2	17	143	244	28.0843	10.0522	0.465939	0.915505	0.962439	0.564673	1.02625	1.08877	0.712427	0.954557	0.870021	0.985361	1.26336	1.23892	299.766	314.171	277.315	285.438
A0A1D5TDW9	Uncharacterized protein OS=Triticum aestivum PE=4 SV=1 - [A0A1D5TDW9_WHEAT]	59.43	2	17	139	244	28.0834	10.0962	0.976198		1.04715	1.33082		1.13111	0.734791	0.991635	0.776692	1.1649	1.18253	1.13529	285.216	314.171	277.315	313.039
A0A125RLL7	MBD6-5BS OS=Triticum aestivum PE=2 SV=1 - [A0A125RLL7_WHEAT]	59.42	7	17	54	446	46.2816	4.50049	0.926584	1.00067	1.07284	0.897661	0.994634	1.03419	0.92405	0.944922	0.964796	1.15042	1.14606	1.06777	66.31	254.484	206.036	181.05
K7AEP0	Uncharacterized protein (Fragment) OS=Phleum pratense PE=2 SV=1 - [K7AEP0_PHLPR]	59.38	2	6	97	96	10.8631	4.2085	0.623815	0.670071	0.753122	0.714883	0.9796	0.90731	0.827176	1.07604	0.917029	1.04886	1.05389	1.00159	307.96	481.488	494.189	400.543
A0A0Q3FQJ4	Uncharacterized protein OS=Brachypodium distachyon GN=BRADI_3g48883 PE=4 SV=1 - [A0A0Q3FQJ4_BRADI]	59.38	4	4	26	64	7.533	9.93506	0.979102	0.923273	1.06183	1.00321	1.10026	1.18678	0.928625	0.972039	0.886509	0.96635	1.04936	1.24397	92.93	82.47	76.99	133.77
A0A1D5YYZ5	Uncharacterized protein OS=Triticum aestivum PE=4 SV=1 - [A0A1D5YYZ5_WHEAT]	59.38	9	9	66	160	17.1641	8.20654	0.996865	1.03917	1.09739	0.993818	1.03293	0.967189	1.06272	0.989328	1.0256	0.974556	0.986122	0.951398	132.333	214.17	211.26	155.882
W5FF28	Lipoxygenase OS=Triticum aestivum PE=3 SV=1 - [W5FF28_WHEAT]	59.35	11	42	342	861	96.5915	6.65381	1.28739	1.04843	1.15134	1.21889	1.20391	1.23868	0.938014	1.04898	0.955974	0.990606	1.00504	1.04177	970.53	768.841	931.283	1016.94
W5H5H3	Histone H2B OS=Triticum aestivum PE=3 SV=1 - [W5H5H3_WHEAT]	59.31	1	12	539	145	15.5206	10.2134	0.807346	0.946677	0.87194	1.07068	1.1207	1.01438	0.890592	1.11955	0.891845	1.04593	0.879208	0.974993	977.419	1712.64	1220.34	1148.34
W5DUC9	Proteasome subunit beta type OS=Triticum aestivum PE=3 SV=1 - [W5DUC9_WHEAT]	59.26	12	12	97	243	26.9555	7.53271	0.964902	0.846778	0.867897	1.01462	1.0233	0.98392	0.889612	1.03566	0.904083	1.07587	1.03344	1.04685	202.433	354.019	351.887	414.671
M7ZM28	Putative calcium-binding protein CML16 OS=Triticum urartu GN=TRIUR3_25843 PE=4 SV=1 - [M7ZM28_TRIUA]	59.24	2	9	37	184	19.4934	4.64014	0.800211	0.800741	0.8436	0.957078	1.00307	1.14277	0.912863	0.950104	0.908412	1.08105	1.076	1.10433	56.52	65.8173	51.04	55.6667
A0A1D5SFK9	Uncharacterized protein OS=Triticum aestivum PE=4 SV=1 - [A0A1D5SFK9_WHEAT]	59.22	2	33	180	743	80.8571	5.8208	1.12156	1.11583	0.959803	1.27049	1.06947	0.984522	0.90892	1.00468	1.05532	1.18782	1.12488	0.808509	411.505	877.149	598.247	626.005
A0A1D6C0R8	Uncharacterized protein OS=Triticum aestivum PE=3 SV=1 - [A0A1D6C0R8_WHEAT]	59.18	1	16	100	365	39.0348	6.59521	1.01638	1.337	1.21684	1.35492	1.09955	1.15763	1.56706	0.834112	1.5551	0.874192	0.713331	0.748738	111.66	116.393	233.622	156.589
A0A1D6D4L7	Uncharacterized protein OS=Triticum aestivum PE=3 SV=1 - [A0A1D6D4L7_WHEAT]	59.18	1	16	95	365	39.0047	6.59521		0.916105	0.715871		1.07602	1.20706	1.24658	1.09512	1.17809	0.921487	0.796193	0.829969	74.24	105.547	203.957	142.297
A0A1D5TKE5	Uncharacterized protein OS=Triticum aestivum PE=3 SV=1 - [A0A1D5TKE5_WHEAT]	59.17	1	10	212	218	23.3716	4.66553	1.46393	1.4661	1.48547	0.610505	0.622241	0.560015	1.03818	1.07457	1.04342	0.969784	1.07098	0.858081	229.205	372.55	321.929	329.8
A0A067YNJ5	Actin OS=Triticum aestivum PE=3 SV=1 - [A0A067YNJ5_WHEAT]	59.15	1	19	511	377	41.621	5.49072	0.94026	1.11518	0.966039	1.02428	1.02757	0.942051	1.23425	1.17838	1.04077	0.824409	0.9291	0.854979	776.871	1525.87	1385.32	1675.59
W5GZ13	Uncharacterized protein OS=Triticum aestivum PE=4 SV=1 - [W5GZ13_WHEAT]	59.12	7	7	20	181	20.0024	5.47803	1.08416	0.972795	0.897145	0.798081	0.87673	0.839545	1.02891	0.938992	1.01287	0.877143	0.877634	0.989938	82.48	133.471	64.41	70.6767
M0XWV3	Uncharacterized protein OS=Hordeum vulgare subsp. vulgare PE=3 SV=1 - [M0XWV3_HORVV]	59.05	1	27	177	525	57.2277	5.92236	0.924445	0.816163		0.907273	0.917095		1.114	1.01396	0.909672	1.02474	0.954328	1.03066	410.273	614.114	522.902	359.954
F2D484	Predicted protein OS=Hordeum vulgare subsp. vulgare PE=2 SV=1 - [F2D484_HORVV]	59.04	1	18	306	376	41.5636	5.38916	0.972797	1.02926	1.0527	0.885097	1.07789	0.943702	1.12828	1.16293	1.02581	0.750528	0.876918	1.04083	520.909	1134.82	953.309	1076.78
I1HJ07	Uncharacterized protein OS=Brachypodium distachyon GN=BRADI_2g24070 PE=3 SV=1 - [I1HJ07_BRADI]	59.04	2	17	174	376	41.4957	5.38916		1.1791	0.934852		1.07931	1.02867	1.16169	0.925918	1.11046	0.94743	0.942017	1.01051	247.463	566.633	389.8	363.985
A0A1D5VDY9	Uncharacterized protein OS=Triticum aestivum PE=3 SV=1 - [A0A1D5VDY9_WHEAT]	59.04	1	18	312	376	41.5666	5.38916	1.02613	1.0297	1.1188	0.960444	1.09365	1.04431	1.0606	1.08968	0.937009	0.816103	1.05218	1.04627	521.662	1176.57	951.535	1085.05
M8C9N3	Heat shock 70 kDa protein 4L OS=Aegilops tauschii GN=F775_32879 PE=3 SV=1 - [M8C9N3_AEGTA]	59.03	2	43	379	842	93.3009	5.19873	1.04899	0.831489	0.979601	1.05646	1.07031	0.9833	0.976428	1.06487	1.0339	1.00229	1.06455	0.934352	645.553	1589.59	1109.55	1233.04
A0A1D5YGZ2	Uncharacterized protein OS=Triticum aestivum PE=3 SV=1 - [A0A1D5YGZ2_WHEAT]	58.99	4	13	95	356	36.8707	5.94775	0.937942	0.893091	0.967329	0.767868	1.01847	0.975335	1.2082	0.834334	1.26734	0.870937	0.973319	1.04899	395.372	222.421	387.899	223.653
A0A1D5SE57	Uncharacterized protein OS=Triticum aestivum PE=3 SV=1 - [A0A1D5SE57_WHEAT]	58.93	1	6	68	112	11.3697	4.33545	1.06288	1.39528	1.28281	0.999043	0.902997	1.16105	1.14006	0.962623	0.94431	0.974566	0.931131	1.12038	262.441	288.087	136.147	112.35
M8AHS8	26S protease regulatory subunit 7 OS=Triticum urartu GN=TRIUR3_12417 PE=3 SV=1 - [M8AHS8_TRIUA]	58.92	7	23	178	426	47.6084	6.01123	0.899467	0.78405	0.790408	0.975447	0.906329	0.909268	0.872571	0.980231	0.984079	1.0758	1.1126	1.06361	217.629	327.93	261.043	299.196
F2DDF2	Predicted protein OS=Hordeum vulgare subsp. vulgare PE=2 SV=1 - [F2DDF2_HORVV]	58.91	2	7	22	129	14.1144	6.37939	0.789298	0.815855	0.970547	1.13079	0.976183	1.02669	1.18572	0.913507	1.10557	0.900526	1.02396	1.0205	45.71	47.03	43.3967	39.05
W5ET88	Uncharacterized protein OS=Triticum aestivum PE=3 SV=1 - [W5ET88_WHEAT]	58.88	1	38	1101	766	84.2543	6.45557	0.93598	1.03652	1.02196	0.838976	0.713524	0.893371	1.36668	0.93874	1.13019	0.883084	0.895832	0.850769	5105.73	6559.29	5465.27	5432.32
A0A1D5VVI2	Histone H2B OS=Triticum aestivum PE=3 SV=1 - [A0A1D5VVI2_WHEAT]	58.87	1	11	278	124	13.6666	10.1255		0.695147	0.573914		0.872367	0.932867	1.03134	1.07768	0.972339	1.00247	1.1267	0.831947	331.076	425.484	380.587	336.75
A0A1D6SEC2	Uncharacterized protein OS=Triticum aestivum PE=3 SV=1 - [A0A1D6SEC2_WHEAT]	58.82	10	10	65	221	24.7368	9.42236	1.01022	1.00297	1.11104	0.942524	1.00696	1.02863	1.12598	1.01994	1.00506	0.891371	0.943974	0.988898	162.088	269.531	192.15	125.902
A0A077RYT2	Uncharacterized protein OS=Triticum aestivum GN=TRAES_3BF111700150CFD_c1 PE=4 SV=1 - [A0A077RYT2_WHEAT]	58.74	6	9	33	206	23.1565	5.31299	0.875411	0.776135	0.920379	0.93172	0.849393	0.878654	0.988864	1.01757	1.01006	0.974518	1.06287	0.880709	85.75	131.003	180.85	121.838
M8CR29	Elongation factor 2 OS=Aegilops tauschii GN=F775_28848 PE=4 SV=1 - [M8CR29_AEGTA]	58.72	3	45	690	843	93.7446	6.16357	0.927777	0.812544	0.936228	1.12875	1.01589	1.02191	0.920311	1.0384	0.979582	1.05304	0.971153	0.957649	1615.06	1965.18	2384.14	1969.64
W5F9T8	Uncharacterized protein OS=Triticum aestivum PE=3 SV=1 - [W5F9T8_WHEAT]	58.71	2	13	113	356	37.0249	6.27783	0.811939	0.999935	0.765778	0.831771	0.852772	0.854018	1.09617	1.02435	1.01572	0.995591	1.06478	0.941598	382.452	240.468	465.529	270.173
A0A1D5VKZ0	Uncharacterized protein OS=Triticum aestivum PE=4 SV=1 - [A0A1D5VKZ0_WHEAT]	58.71	2	7	41	155	16.2413	5.0083	1.2408	1.47573	1.46232	0.932246	0.892397	0.886393	1.57487	0.859558	1.26672	0.847972	0.850872	0.830587	213.541	428.384	253.118	185.739
A0A1D5WRV8	Uncharacterized protein OS=Triticum aestivum PE=4 SV=1 - [A0A1D5WRV8_WHEAT]	58.71	2	7	39	155	16.2413	5.0083	0.825574	1.48051	1.07273	0.780248	0.906115	1.08134	1.41807	0.914602	1.09181	0.883584	0.843555	1.00101	159.07	234.57	185.569	142.65
A0A1D6S685	Uncharacterized protein OS=Triticum aestivum PE=3 SV=1 - [A0A1D6S685_WHEAT]	58.71	1	13	110	356	37.0318	6.11279	0.995124	0.69467	0.751835	0.961985	0.783115	0.841816	1.02581	1.01624	0.975436	1.10192	1.05376	0.885511	382.05	259.415	445.801	184.882
Q41518	Single-stranded nucleic acid binding protein OS=Triticum aestivum GN=whGRP-1 PE=2 SV=1 - [Q41518_WHEAT]	58.68	3	6	180	167	16.2453	5.24951	1.00327	0.879156	1.19029	1.22912	1.22895	1.20757	0.742526	0.98039	0.795856	1.0178	1.3173	1.16402	343.027	977.049	332.932	285.921
A0A1D6S9G7	Uncharacterized protein OS=Triticum aestivum PE=3 SV=1 - [A0A1D6S9G7_WHEAT]	58.61	4	26	192	592	61.3879	8.11865	1.00827	0.961848	0.934481	0.967911	1.03409	1.08955	0.942408	0.966872	0.958089	1.04561	1.14179	0.964796	380.024	666.746	626.425	507.509
M7YTD3	Annexin OS=Triticum urartu GN=TRIUR3_03306 PE=3 SV=1 - [M7YTD3_TRIUA]	58.6	3	13	59	314	35.3054	7.28369	0.987966	1.08542	0.983167	1.06188	0.997239	1.02472	0.850841	0.976612	1.06467	1.01901	1.13562	1.11059	130.151	248.306	184.721	229.231
A0A080YTZ8	Ubiquitin-fold modifier 1 OS=Triticum aestivum GN=TRAES_3BF082600110CFD_c1 PE=3 SV=1 - [A0A080YTZ8_WHEAT]	58.59	4	4	13	99	10.1884	9.24658	0.996007	1.47095	0.721946	1.1886	0.970706	0.961324	0.945686	1.00667	0.921221	1.11744	1.05319	1.02799	25.36	31.61	19.53	34.5333
I1IUV0	Uncharacterized protein OS=Brachypodium distachyon GN=BRADI_4g43910 PE=3 SV=1 - [I1IUV0_BRADI]	58.56	1	9	258	181	20.4685	6.55127	1.1308	1.18043	1.17812	1.24157	1.11667	1.15524	0.875886	1.01586	0.949556	1.10601	0.957885	1.09241	406.507	851.613	915.728	802.78
A0A1D5UHW3	Uncharacterized protein OS=Triticum aestivum PE=3 SV=1 - [A0A1D5UHW3_WHEAT]	58.56	2	10	250	181	20.5686	6.94678	1.30579	0.782979	0.965146	1.14573	0.88234	0.970506	0.823059	0.888951	1.02352	1.164	1.02432	1.05454	409.863	808.385	863.13	785.92
A0A1D6DGU9	Uncharacterized protein OS=Triticum aestivum PE=3 SV=1 - [A0A1D6DGU9_WHEAT]	58.55	1	38	315	784	87.2929	5.22412	1.11777	1.05345	1.05005	1.12767	1.03757	1.01511	1.10958	1.01643	1.04619	0.920202	1.07218	0.873357	455.263	1208.88	826.521	1004.85
A0A1D5XQV9	Uncharacterized protein OS=Triticum aestivum PE=3 SV=1 - [A0A1D5XQV9_WHEAT]	58.55	2	17	129	415	44.8013	8.14795	1.04933	1.09662	1.02914	1.05298	0.953415	0.962239	0.959158	0.961527	1.06344	1.08889	0.992811	0.943804	330.327	531.713	457.701	540.265
W5AQ98	Peroxidase OS=Triticum aestivum PE=3 SV=1 - [W5AQ98_WHEAT]	58.48	3	12	264	342	35.451	5.92236	0.986475	1.07671	0.997184	0.982284	1.091	1.29238	1.10249	1.02177	0.997981	1.00958	0.884785	0.924108	1181.67	1418.34	1284.16	1474.43
A0A1D6A749	Uncharacterized protein OS=Triticum aestivum PE=3 SV=1 - [A0A1D6A749_WHEAT]	58.45	1	7	138	142	14.9861	7.13721	0.792585	0.665679	0.806725	0.63327	0.55454	0.776312	0.900932	1.08198	1.00425	1.22277	1.10432	0.838574	363.72	599.975	420.626	379.458
W5GA68	Pyrophosphate--fructose 6-phosphate 1-phosphotransferase subunit alpha OS=Triticum aestivum GN=PFP-ALPHA PE=3 SV=1 - [W5GA68_WHEAT]	58.44	1	27	229	616	67.1011	7.18115	0.946562	0.913139	1.03994	0.989645	0.761515	0.854621	1.04962	0.954344	1.12797	0.966715	0.985856	0.995904	408.233	634.085	565.993	616.334
W5EJK0	Uncharacterized protein OS=Triticum aestivum PE=3 SV=1 - [W5EJK0_WHEAT]	58.4	7	13	256	250	27.47	6.354	1.0703	0.981212	0.975588	1.10466	1.07445	1.09346	0.898428	1.07437	0.953056	0.972974	1.03489	1.01295	466	786.64	774.605	803.458
M7ZGA5	Sucrose synthase OS=Triticum urartu GN=TRIUR3_31258 PE=3 SV=1 - [M7ZGA5_TRIUA]	58.35	3	46	740	826	94.7904	6.56592	1.01356	1.0199	0.934994	1.2489	1.18945	1.13702	0.83704	1.01631	0.963265	1.1036	1.11706	1.04327	1979.54	2426.74	2300.9	2261.78
A0A1D6C4E9	Uncharacterized protein OS=Triticum aestivum PE=4 SV=1 - [A0A1D6C4E9_WHEAT]	58.35	10	23	351	413	46.8559	7.07861	0.940357	0.958668	0.793506	1.22281	1.0921	1.08613	0.863002	0.980352	0.904288	1.0595	1.10273	1.08193	1003.49	1089.48	1333.56	1167.48
W5CRM8	Uncharacterized protein OS=Triticum aestivum GN=TRAES_3BF152900030CFD_c1 PE=4 SV=1 - [W5CRM8_WHEAT]	58.29	2	7	71	175	17.1121	7.34229	1.12457	0.984641		1.25329	1.17883		0.95818	0.975854	1.47923	0.915786	0.87561	0.90695	171.713	564.7	174.963	244.549
F2DCT3	Pyrophosphate--fructose 6-phosphate 1-phosphotransferase subunit alpha OS=Hordeum vulgare subsp. vulgare GN=PFP-ALPHA PE=2 SV=1 - [F2DCT3_HORVV]	58.28	1	27	225	616	67.1132	7.31299	0.801802	0.971168		0.906723	0.885762		0.860667	1.03998	1.00655	1.04965	1.10565	0.962631	409.803	646.796	565.993	623.641
W5E9J6	Proteasome subunit beta type OS=Triticum aestivum PE=3 SV=1 - [W5E9J6_WHEAT]	58.22	1	12	138	213	23.2098	5.90967	0.905464	0.880508	0.765301	0.881746	1.03219	0.985862	0.90915	1.00993	0.992747	1.07852	1.06822	1.00832	226.228	289.197	400.328	317.298
A0A1D5TDV8	Uncharacterized protein OS=Triticum aestivum PE=4 SV=1 - [A0A1D5TDV8_WHEAT]	58.1	10	10	43	284	30.6835	6.53662	1.05594	1.16083	0.875055	0.997993	1.00176	0.897241	0.960118	1.03803	0.980465	1.00557	1.07276	0.967486	156.688	153.126	100.307	168.875
A0A1D5SGD9	Uncharacterized protein OS=Triticum aestivum PE=4 SV=1 - [A0A1D5SGD9_WHEAT]	58.1	1	9	103	105	12.1142	9.0415	0.831007	1.1576	1.07567	0.864383	1.00121	1.35135	1.09102	0.985343	1.09162	0.874738	0.975353	0.941891	268.103	303.256	337.835	321.596
P52184	Profilin-1 OS=Hordeum vulgare GN=PRO1 PE=2 SV=1 - [PROF1_HORVU]	58.02	2	6	90	131	14.2912	5.19873	0.74923	0.656977	0.773793	0.865376	0.998031	0.87701	1.08141	1.15181	1.02531	0.965708	0.967105	0.865739	217.846	163.415	262.082	315.895
A0A1D5SGZ4	Uncharacterized protein OS=Triticum aestivum PE=4 SV=1 - [A0A1D5SGZ4_WHEAT]	57.99	4	6	83	219	20.7331	6.1001	1.10643	0.911253	1.34882	0.934414	0.816242	0.996379	0.971725	1.07715	0.907559	0.622664	1.0831	1.1114	213.123	439.895	165.208	333.695
M7YF02	26S proteasome non-ATPase regulatory subunit RPN12A OS=Triticum urartu GN=TRIUR3_24571 PE=4 SV=1 - [M7YF02_TRIUA]	57.92	3	13	90	404	46.4305	5.19873	1.05262		0.846534	1.12528		1.03877	1.36873	0.982113	1.12551	0.830021	0.827575	0.998973	138.32	269.697	263.071	280.106
M7ZNF9	Germin-like protein 1-1 OS=Triticum urartu GN=TRIUR3_08337 PE=3 SV=1 - [M7ZNF9_TRIUA]	57.87	3	9	84	216	22.7699	8.30908	0.774815	0.802104	0.7702	0.861204	1.34077	1.00487	0.933106	1.12733	0.921345	0.9647	0.961529	1.00255	246.865	247.679	244.918	259.506
A0A1D6B2M0	Succinate-CoA ligase subunit beta OS=Triticum aestivum PE=3 SV=1 - [A0A1D6B2M0_WHEAT]	57.82	9	23	221	422	45.1559	6.91748	0.915381	0.930583	0.906504	1.01937	0.959269	1.06043	0.975726	1.00351	0.946984	1.00477	1.03374	1.03491	364.555	874.884	804.294	702.107
A0A1D5UBI3	Uncharacterized protein OS=Triticum aestivum PE=3 SV=1 - [A0A1D5UBI3_WHEAT]	57.8	2	10	189	218	23.3036	4.66553	1.56585	1.24007	1.27746	0.399778	0.595093	0.46727	0.986642	1.12153	1.00878	0.845035	0.974	1.0234	166.268	379.88	275.315	298.841
A5HB55	O-methyltransferase 5 OS=Triticum aestivum GN=OMT5 PE=2 SV=1 - [A5HB55_WHEAT]	57.78	4	15	119	360	38.9836	5.63037	1.14812	0.613499	0.865003	1.01749	1.02034	1.02791	0.909777	1.06104	0.880644	1.05581	1.08769	0.932604	149.51	453.948	340.063	363.369
B1P766	Elongation factor 1-alpha (Fragment) OS=Lolium temulentum GN=EF1a PE=2 SV=1 - [B1P766_LOLTE]	57.74	2	20	417	381	42.0488	8.47021	0.947849	0.895495	0.720816	1.2692	1.12125	0.97144	0.845656	1.17121	0.841127	0.950708	0.753955	1.34439	979.239	1053.9	863.563	922.83
A0A1D6BAM8	Uncharacterized protein OS=Triticum aestivum PE=4 SV=1 - [A0A1D6BAM8_WHEAT]	57.7	10	16	148	357	37.881	6.30322	0.944387	0.946166	0.97578	1.05582	1.00813	1.0345	0.966759	1.03644	0.996002	1.07651	1.02922	0.934836	438.761	562.17	574.909	463.55
M7ZC82	Putative 4-coumarate--CoA ligase 3 OS=Triticum urartu GN=TRIUR3_22492 PE=4 SV=1 - [M7ZC82_TRIUA]	57.69	2	25	164	546	58.4942	5.38916	1.20528	1.22889	0.961601	0.736895	0.583666	0.757911	1.33489	0.505174	0.977438	1.36923	1.43182	0.780349	380.724	393.965	591.603	242.764
W5G100	Pyruvate kinase OS=Triticum aestivum PE=3 SV=1 - [W5G100_WHEAT]	57.69	1	22	254	527	57.384	6.80029		1.16173	1.10731		1.02173	1.0889	1.14195	0.95508	1.01556	0.906809	0.997911	1.01688	664.087	733.889	630.507	587.907
W5BNJ7	Uncharacterized protein OS=Triticum aestivum PE=4 SV=1 - [W5BNJ7_WHEAT]	57.69	1	8	102	130	14.4677	9.5542	0.96214	0.812247	1.16426	1.3691	1.14518	1.13351	0.967656	1.1136	0.892979	1.06002	0.914597	1.058	146.301	185.679	132.881	99.8221
A0A1D5TKG5	Uncharacterized protein OS=Triticum aestivum PE=4 SV=1 - [A0A1D5TKG5_WHEAT]	57.69	1	8	89	130	14.4076	9.5542	0.856142	1.27088		0.73447	0.712301		0.872645	1.33072	0.89523	0.765254	0.800057	1.02842	116.508	167.771	113.075	116.045
M8AL26	GDP-mannose 3,5-epimerase 2 OS=Triticum urartu GN=TRIUR3_30443 PE=4 SV=1 - [M8AL26_TRIUA]	57.68	2	20	106	371	41.9896	5.94775	0.967174	0.858353	0.820265	1.08578	1.07315	0.95901	0.760272	1.0277	0.75838	1.07452	1.04959	1.2768	245.978	274.843	322.022	219.821
M7ZYJ6	Pyruvate dehydrogenase E1 component subunit alpha OS=Triticum urartu GN=TRIUR3_05633 PE=4 SV=1 - [M7ZYJ6_TRIUA]	57.67	21	22	235	352	38.8094	7.50342	1.09002	0.938978	0.964724	0.96791	1.07618	1.02421	0.952673	1.03133	0.963949	1.00044	1.04139	0.981499	710.385	581.702	619.42	678.6
L7P617	Eukaryotic translation initiation factor 3 subunit I OS=Triticum aestivum GN=eIF3i PE=2 SV=1 - [L7P617_WHEAT]	57.67	5	12	101	326	36.1303	6.96143	0.839871	0.916627	0.995108	0.958324	1.08773	0.96838	0.8486	0.99814	1.02136	1.05194	1.04309	1.02616	147.23	332.953	462.922	286.223
M0VTY9	40S ribosomal protein S12 OS=Hordeum vulgare subsp. vulgare PE=3 SV=1 - [M0VTY9_HORVV]	57.64	1	7	53	144	15.3458	5.74463	0.731761	0.854177	0.865889	1.04527	1.0768	1.05165	0.860683	0.984296	0.861002	0.93069	1.16321	1.16033	170.134	176.007	157.55	199.39
A0A077RYX7	Uncharacterized protein OS=Triticum aestivum GN=TRAES_3BF077200030CFD_c1 PE=3 SV=1 - [A0A077RYX7_WHEAT]	57.62	3	25	198	505	57.4413	6.99072	0.958071	0.715507	0.789889	1.16894	1.64574	0.983736	0.943711	1.06981	0.945292	1.01549	0.952141	1.02385	457.685	639.414	659.855	716.851
M8B4P2	Heat shock cognate 70 kDa protein OS=Aegilops tauschii GN=F775_27250 PE=3 SV=1 - [M8B4P2_AEGTA]	57.6	3	34	726	651	71.2641	5.21143	0.976105	1.00496	0.814018	1.06551	0.982574	0.999879	1.0132	1.07164	0.949776	0.896813	0.967172	1.04116	1375.22	2389.56	2051.82	1921.9
A0A1D5WBY9	Uncharacterized protein OS=Triticum aestivum PE=4 SV=1 - [A0A1D5WBY9_WHEAT]	57.55	1	5	208	139	14.8747	6.56592		1.27616	1.17298		1.02549	1.10788	1.1282	0.884518	1.09163	0.936761	0.954142	1.13699	943.396	1152.13	1589.19	1217.1
A0A1D5S0L7	Uncharacterized protein OS=Triticum aestivum PE=3 SV=1 - [A0A1D5S0L7_WHEAT]	57.53	1	11	46	292	30.7685	7.94287	0.986022	1.01461		0.765501	1.26276		1.14241	1.05814	1.04242	0.947999	0.973702	0.901508	136.965	132.848	143.193	172.186
A0A0D9Y0C1	Uncharacterized protein OS=Leersia perrieri PE=3 SV=1 - [A0A0D9Y0C1_9ORYZ]	57.51	3	11	120	193	22.0854	6.94678	0.763941	0.90074	0.661279	1.12036	1.02498	0.965253	1.02713	1.00918	0.936293	0.993617	1.02878	1.06998	318.173	286.221	271.667	268.478
A0A1D5TNM9	Elongation factor 1-alpha OS=Triticum aestivum PE=3 SV=1 - [A0A1D5TNM9_WHEAT]	57.49	1	24	570	447	49.0847	9.12939	1.13971	0.969488	0.880369	0.996193	0.978743	1.06488	0.992679	1.03558	0.790053	1.05168	1.06504	1.07532	1210.89	1296.93	1062.37	1102.95
A0A1D5SRH6	Uncharacterized protein OS=Triticum aestivum PE=4 SV=1 - [A0A1D5SRH6_WHEAT]	57.46	2	15	78	315	34.7957	6.96143	1.00889	0.995452	1.06345	1.07622	1.00982	1.06905	1.00665	1.05105	1.0973	1.06505	0.898226	1.01027	84.605	270.559	111.068	205.522
A0A1D6S9P2	Annexin OS=Triticum aestivum PE=3 SV=1 - [A0A1D6S9P2_WHEAT]	57.46	6	17	171	315	35.3503	6.81494	1.06431	1.0676	1.03433	1.08736	1.09518	1.13497	0.968691	0.972335	0.988973	0.949315	0.99459	1.1073	303.898	472.175	533.182	528.397
M8B3G8	60S ribosomal protein L22-2 OS=Aegilops tauschii GN=F775_27526 PE=4 SV=1 - [M8B3G8_AEGTA]	57.36	1	8	108	129	14.3366	9.5542	0.584121	0.821885	0.709324	1.12629	1.15026	1.3519	0.846965	1.11202	0.841859	1.05109	0.937226	1.11453	125.934	195.643	148.627	221.358
A0A1D6D6A7	Uncharacterized protein OS=Triticum aestivum PE=4 SV=1 - [A0A1D6D6A7_WHEAT]	57.33	3	12	59	300	32.213	5.69385	0.945331	0.940724	0.870719	0.829768	0.933247	0.899333	0.938125	0.986676	0.923631	1.07311	1.09078	1.02899	259.23	229.876	177.492	104.928
A0A1D5YVK1	Histone H2B OS=Triticum aestivum PE=3 SV=1 - [A0A1D5YVK1_WHEAT]	57.32	2	12	479	157	16.8592	10.0522	1.02974	1.29139	1.16818	1.14546	0.874732	0.805784	0.876408	1.07427	1.01645	0.997232	0.995736	1.03528	924.586	1662.95	1140.07	1083.11
W5B0Q9	Xylose isomerase OS=Triticum aestivum PE=3 SV=1 - [W5B0Q9_WHEAT]	57.29	1	23	183	480	53.6397	5.56689	1.01623	0.767911	1.06171	1.17495	0.791436	1.29765	0.920568	1.16608	0.930078	1.00722	1.01657	0.921152	476.485	592.9	662.85	698.651
W5C4N4	Xylose isomerase OS=Triticum aestivum PE=3 SV=1 - [W5C4N4_WHEAT]	57.29	2	23	183	480	53.5827	5.56689	0.656306	0.805402	0.494562	1.27245	1.36837	1.5246	1.05981	1.05651	0.944703	1.02928	1.01654	0.929784	411.58	562.81	691.503	703.876
M8A374	Histone H4 OS=Triticum urartu GN=TRIUR3_00190 PE=3 SV=1 - [M8A374_TRIUA]	57.28	3	11	414	103	11.4184	11.4731	1.02671	0.862285	1.02389	0.998257	0.963239	0.931375	0.940819	0.945846	0.870514	1.01916	0.985634	1.30975	329.48	407.347	517.941	293.112
W5BBK0	Uncharacterized protein OS=Triticum aestivum PE=4 SV=1 - [W5BBK0_WHEAT]	57.28	6	19	134	426	47.597	5.85889	0.936502	0.86486	0.945364	0.908298	0.986631	0.993385	1.01848	0.977045	0.98539	1.07796	1.05354	0.941604	324.583	552.468	487.052	348.974
W5B546	Mitochondrial pyruvate carrier OS=Triticum aestivum PE=3 SV=1 - [W5B546_WHEAT]	57.27	2	5	39	110	12.3583	9.30518	1.05864	1.05602	1.03643	1.23518	1.1148	1.12688	0.887675	1.00844	0.933844	1.11036	0.97978	1.08106	40.25	77.95	50.6	64.69
A0A1D6BV35	Uncharacterized protein OS=Triticum aestivum PE=4 SV=1 - [A0A1D6BV35_WHEAT]	57.24	3	20	133	435	46.5529	5.31299	0.868618	0.865958	0.852649	0.972596	0.962104	0.954866	0.973307	0.959417	1.00795	0.96611	1.01642	1.04078	257.512	267.211	298.692	327.612
A0A1D5XCV8	Uncharacterized protein OS=Triticum aestivum PE=3 SV=1 - [A0A1D5XCV8_WHEAT]	57.14	1	17	157	462	49.8077	7.35693	0.823933	0.846		1.00882	1.1337		0.823974	1.19228	0.930229	1.07316	0.967981	0.931433	507.23	752.045	741.702	525.641
M0XS52	Uncharacterized protein OS=Hordeum vulgare subsp. vulgare PE=4 SV=1 - [M0XS52_HORVV]	57.09	3	12	41	282	32.1546	6.45557	0.968124	1.10121	1.01341	0.977001	1.06312	1.05906	0.859836	0.987706	0.8819	1.01889	1.09411	1.23026	105.04	139.693	145.742	174.705
A0A1D5Z614	Tubulin alpha chain OS=Triticum aestivum PE=3 SV=1 - [A0A1D5Z614_WHEAT]	57.08	2	20	486	438	48.4959	5.22412	1.10606	1.29048	0.75048	0.836738	1.14715	1.05299	0.959121	1.17982	0.997851	1.13401	0.866019	0.782177	1109.03	1581.24	1173.08	1229.66
Q0KIW2	Glycine-rich RNA-binding protein OS=Triticum aestivum GN=TaGRP2 PE=2 SV=1 - [Q0KIW2_WHEAT]	57.06	2	7	189	163	15.9863	6.75635	1.09618	0.97156	1.05804	1.07804	1.17181	1.102	0.953552	0.955905	1.02582	0.997304	1.01522	1.10074	249.232	613.45	777.826	387.463
M8C611	Uncharacterized protein OS=Aegilops tauschii GN=F775_03448 PE=4 SV=1 - [M8C611_AEGTA]	56.99	19	88	406	1767	198.573	4.70361	1.04585	0.905247	0.885572	1.01896	1.00855	1.07137	0.93103	0.969712	1.00132	1.063	1.085	1.02784	1071.52	1410.04	1392.39	1141.83
A0A1D6A2L5	Uncharacterized protein OS=Triticum aestivum PE=4 SV=1 - [A0A1D6A2L5_WHEAT]	56.9	3	6	186	174	16.9456	5.5415	0.753096	0.625007	0.984889	1.22329	1.3178	1.01305	0.889571	1.01578	0.815327	0.943261	1.07886	1.24627	304.623	806.289	266.8	542.2
A0A1D6CB84	Uncharacterized protein OS=Triticum aestivum PE=4 SV=1 - [A0A1D6CB84_WHEAT]	56.78	4	13	181	317	35.5128	5.40186	0.805482	0.561915	0.757941	0.952989	1.08727	1.02634	0.950745	1.0784	0.958924	1.09272	1.05317	0.982276	281.57	489.673	562.698	463.413
A0A1D5XTW4	Uncharacterized protein OS=Triticum aestivum PE=4 SV=1 - [A0A1D5XTW4_WHEAT]	56.78	4	19	168	435	46.3468	5.36377		0.946461	1.27346		1.07222	1.10306	1.02447	1.05098	1.03597	0.899792	0.911755	1.01137	375.507	526.275	504.734	647.849
Q8LPA7	Cold shock protein-1 OS=Triticum aestivum GN=WCSP1 PE=2 SV=1 - [Q8LPA7_WHEAT]	56.77	3	6	73	229	21.3703	6.1001	1.05914	1.10922	1.20641	1.31523	1.00936	1.10059	1.249	0.917984	1.07625	0.908187	0.923937	0.954429	278.244	419.748	345.763	376.32
A0A1D5ST38	Malate dehydrogenase OS=Triticum aestivum PE=3 SV=1 - [A0A1D5ST38_WHEAT]	56.76	15	15	365	333	35.4532	6.0874	0.953615	0.898538	0.900519	1.05508	1.0741	1.06747	0.957206	1.06296	0.9549	0.94548	1.03226	0.985768	831.072	1439.8	1518.39	1660.87
W5GZ18	Uncharacterized protein OS=Triticum aestivum PE=4 SV=1 - [W5GZ18_WHEAT]	56.69	1	17	244	344	37.1908	5.09717	1.14376	1.44766	1.53564	0.958138	0.959666	1.15962	1.11066	0.917592	1.03109	0.905601	1.103	1.01165	600.516	801.529	998.081	926.696
T1NE57	V-type proton ATPase subunit F OS=Triticum urartu PE=3 SV=1 - [T1NE57_TRIUA]	56.69	6	6	33	127	14.1114	5.56689	0.901439	0.689235	0.949578	0.809772	0.849562	1.01346	0.847433	1.16632	0.936772	1.122	1.06498	1.01897	112.76	85.78	58.36	52
A0A1D6AC03	Uncharacterized protein OS=Triticum aestivum PE=4 SV=1 - [A0A1D6AC03_WHEAT]	56.69	2	17	241	344	37.2207	5.09717	1.11206	1.35065	1.07663	0.913964	0.985605	0.924326	1.15185	0.891879	1.13218	0.902121	0.919574	1.01409	667.758	781.971	1038.91	941.95
A0A0D9V6W4	Tubulin beta chain OS=Leersia perrieri PE=3 SV=1 - [A0A0D9V6W4_9ORYZ]	56.6	1	22	510	447	50.2438	4.85596		0.958065	0.794718		0.782591	0.624081	1.12766	0.993106	1.07584	0.94331	0.960477	0.988869	1609.73	1739.11	1881.06	1729.84
M7YMQ8	GrpE protein homolog OS=Triticum urartu GN=TRIUR3_22645 PE=3 SV=1 - [M7YMQ8_TRIUA]	56.58	11	11	51	228	25.7074	6.0874	1.00785	0.908211	0.972611	1.10093	0.926812	0.993712	0.936013	0.998726	0.935379	1.03616	1.04131	1.07162	116.13	130.79	195.331	128.692
M7ZSA3	Protein SEC13-like protein OS=Triticum urartu GN=TRIUR3_14479 PE=4 SV=1 - [M7ZSA3_TRIUA]	56.57	1	13	74	327	34.9994	5.94775	1.30935	0.917858	0.843363	0.957761	1.46742	0.954988	0.944545	1.11851	0.843338	0.974707	0.843831	1.20765	189.986	272.349	288.403	196.251
A0A1D5Y508	Uncharacterized protein OS=Triticum aestivum PE=4 SV=1 - [A0A1D5Y508_WHEAT]	56.55	3	18	171	435	46.3347	5.36377	1.06915	0.986394	0.933597	1.13766	1.03212	1.01839	0.933155	1.05478	0.956465	1.02767	1.06616	0.978106	394.552	588.133	515.379	646.556
A0A1D5Z0E0	Uncharacterized protein OS=Triticum aestivum PE=4 SV=1 - [A0A1D5Z0E0_WHEAT]	56.52	1	19	205	322	35.8286	5.18604	1.09073	0.835675	0.928966	0.853201	1.02604	1.14358	0.908339	1.15817	0.878005	1.0493	0.957309	0.989206	511.434	470.002	361.748	384.364
A0A1D6RJF4	Uncharacterized protein OS=Triticum aestivum PE=4 SV=1 - [A0A1D6RJF4_WHEAT]	56.45	18	83	397	1752	196.967	4.69092	1.0633	0.967099	0.934357	1.11689	1.04187	1.07038	0.914777	0.961158	0.922993	1.07622	1.07068	0.988341	973.138	1386.7	1188.44	1156.48
A0A1D5ZQ31	Uncharacterized protein OS=Triticum aestivum PE=4 SV=1 - [A0A1D5ZQ31_WHEAT]	56.42	4	12	114	257	28.3939	6.55127	0.810665	0.883535	1.00303	1.15578	1.11296	1.13639	0.895295	1.00774	0.927063	0.920297	0.898708	1.09025	132.396	162.625	157.843	175.29
R7VZF2	Phosphate carrier protein, mitochondrial OS=Aegilops tauschii GN=F775_28547 PE=3 SV=1 - [R7VZF2_AEGTA]	56.39	1	16	168	305	32.2347	9.05615	0.831751	0.89689	0.808321	0.916712	0.972675	0.972436	0.938038	1.01828	0.921219	1.02439	1.04541	1.06661	385.703	503.88	453.542	418.45
A0A1D6S2S6	Pyruvate kinase OS=Triticum aestivum PE=3 SV=1 - [A0A1D6S2S6_WHEAT]	56.36	1	22	248	527	57.384	6.94678		1.25519	1.34935		0.96122	1.12317	1.20194	1.01218	1.22948	0.780522	0.879397	0.976949	664.087	757.548	580.113	529.085
W5HT52	Uncharacterized protein OS=Triticum aestivum PE=3 SV=1 - [W5HT52_WHEAT]	56.33	3	25	192	545	59.3452	6.06201	0.891769	1.08992	1.57161	0.970993	0.881798	0.977612	1.31279	0.923139	1.22204	0.918668	0.901025	0.82321	656.325	649.394	603.022	573.646
A0A1E5VPZ7	60S ribosomal protein L23A (Fragment) OS=Dichanthelium oligosanthes GN=BAE44_0011822 PE=4 SV=1 - [A0A1E5VPZ7_9POAL]	56.3	5	11	202	135	15.3728	10.272	0.849516	0.860582	0.925839	1.07547	1.06386	1.10302	0.906552	1.00569	0.891701	1.0805	1.03938	1.06092	341.41	318.024	323.183	319.937
W5D4C8	Uncharacterized protein OS=Triticum aestivum GN=TRAES_3BF089200070CFD_c1 PE=3 SV=1 - [W5D4C8_WHEAT]	56.29	3	25	236	501	56.7751	8.86572	0.722583	0.823305	0.743779	1.10244	1.00241	0.93778	1.03141	1.02566	1.05728	0.960636	1.01149	0.982888	394.855	534.258	657.481	334.903
A0A1D6BIZ3	Uncharacterized protein OS=Triticum aestivum PE=4 SV=1 - [A0A1D6BIZ3_WHEAT]	56.29	1	26	235	485	52.0236	6.66846	1.04075	1.09744	1.00648	0.967271	1.15959	1.14038	0.953064	1.04991	0.90303	1.01543	1.06943	1.03947	453.237	792.83	702.226	722.827
A0A1D6DGS7	Uncharacterized protein OS=Triticum aestivum PE=4 SV=1 - [A0A1D6DGS7_WHEAT]	56.29	1	26	234	485	52.0636	6.66846	1.015		0.986025	1.1122		1.07673	0.895613	1.07671	0.846992	1.08041	1.10636	1.02861	481.48	792.83	669.703	676.246
A0A1D5VID7	Uncharacterized protein OS=Triticum aestivum PE=3 SV=1 - [A0A1D5VID7_WHEAT]	56.29	1	25	231	501	56.747	8.73389	1.18929	1.11743	1.29473	0.787218	0.803542	1.07027	1.18091	1.00878	1.17754	0.866705	0.994235	0.893305	380.077	527.84	693.637	364.94
A0A1D6RU66	Uncharacterized protein OS=Triticum aestivum PE=3 SV=1 - [A0A1D6RU66_WHEAT]	56.29	1	24	231	501	56.8091	8.73389	1.14329	1.04001	1.08463	1.04262	1.09275	0.991052	0.978984	1.11645	0.968362	0.962081	0.948934	0.997818	374.729	525.067	618.514	379.824
A0A0C4BJE5	Serine hydroxymethyltransferase OS=Triticum aestivum PE=3 SV=1 - [A0A0C4BJE5_WHEAT]	56.27	13	22	206	510	56.0868	8.20654	0.933787	0.877882	0.879366	0.967013	1.07557	0.971509	0.942387	0.994758	0.97912	1.01799	1.04936	0.996552	627.735	619.385	478.272	595.099
M8ABK5	Cysteine synthase OS=Triticum urartu GN=TRIUR3_20222 PE=3 SV=1 - [M8ABK5_TRIUA]	56.21	2	14	234	338	35.5608	6.04932	1.09174	1.03993	0.961076	1.19054	1.11125	1.06007	0.906408	0.978774	0.938998	0.992848	1.00232	1.08656	832.105	1068.72	1182.1	1200.73
A0A1D6C4U5	Peroxidase OS=Triticum aestivum PE=3 SV=1 - [A0A1D6C4U5_WHEAT]	56.21	4	13	212	322	34.1909	8.57275	0.934683	0.758313	0.809779	1.01709	0.922979	1.0251	1.05073	1.06234	1.04317	0.94689	0.993901	0.930447	444.092	928.975	680.753	669.591
A0A1D6BPT0	Peroxidase OS=Triticum aestivum PE=3 SV=1 - [A0A1D6BPT0_WHEAT]	56.2	5	13	195	347	36.8158	4.80518	1.01741	0.948483	0.976656	0.993379	1.03963	1.04766	1.02255	1.02466	0.935189	0.955746	1.12793	1.05713	614.816	903.36	800.374	646.17
A0A1D6AVR0	Uncharacterized protein OS=Triticum aestivum PE=3 SV=1 - [A0A1D6AVR0_WHEAT]	56.19	10	26	127	557	59.9839	6.63916	0.820858	0.910759	0.830862	0.943555	0.926182	0.964456	1.14263	0.904162	1.07071	0.953729	0.914341	1.07053	224.573	503.246	448.92	429.864
M8BIM8	60S ribosomal protein L7-2 OS=Aegilops tauschii GN=F775_31782 PE=4 SV=1 - [M8BIM8_AEGTA]	56.15	3	16	141	244	28.0894	10.0522	0.61558	0.834874	0.757859	0.814714	0.915782	1.02228	0.800473	0.923564	0.836755	1.12156	1.10772	1.2076	299.523	291.212	276.195	299.078
W5DR79	Uncharacterized protein OS=Triticum aestivum PE=4 SV=1 - [W5DR79_WHEAT]	56.14	1	12	55	285	31.8945	5.14795		0.939238	0.900594		0.917442	0.859276	1.25581	0.942075	1.13896	0.950946	0.90211	0.916157	81.3898	80.34	82.9457	76.0633
E0A9F0	Methionine aminopeptiase OS=Hordeum vulgare PE=2 SV=1 - [E0A9F0_HORVU]	56.09	1	19	234	394	43.3465	7.03467		1.36345	1.11072		1.00538	0.995058	1.11721	0.886712	1.09367	1.02409	1.00059	1.07153	234.104	557.015	527.03	390.703
A0A1D5X2X4	Lipoxygenase OS=Triticum aestivum PE=3 SV=1 - [A0A1D5X2X4_WHEAT]	56.07	2	40	290	849	96.1196	6.69775	1.05929	0.884775	1.05101	0.879293	0.795748	0.818603	1.16813	1.06991	1.1189	0.871244	1.01336	0.868966	693.805	705.814	885.708	735.883
A0A1D5Y8D8	Uncharacterized protein OS=Triticum aestivum PE=3 SV=1 - [A0A1D5Y8D8_WHEAT]	56.01	2	29	248	741	80.0277	6.63916	0.928422	0.908663	0.830057	0.917225	0.936405	0.976182	0.903599	1.05298	0.941853	1.10823	1.04452	0.953951	541.898	882.754	984.234	1076.15
A0A1D5UMA7	Uncharacterized protein OS=Triticum aestivum PE=4 SV=1 - [A0A1D5UMA7_WHEAT]	56	13	13	106	250	26.9775	10.0962	0.97189	0.927945	0.943777	1.08211	1.01956	0.916623	0.958684	1.00456	0.99605	0.992054	1.0355	1.02174	308.298	506.096	504.824	427.117
A0A1D5WWJ1	Uncharacterized protein OS=Triticum aestivum PE=4 SV=1 - [A0A1D5WWJ1_WHEAT]	55.95	3	18	219	504	53.1227	7.26904	0.916006	1.07665	1.02293	1.22568	1.0026	1.07671	1.0406	0.93465	0.970582	0.977182	1.04608	1.04411	674.023	762.35	915.066	697.345
N1QW22	26S protease regulatory subunit 6A-like protein OS=Aegilops tauschii GN=F775_31996 PE=3 SV=1 - [N1QW22_AEGTA]	55.94	12	24	212	556	61.7899	4.95752	0.979754	0.97305	0.893604	1.01389	1.07465	0.998499	0.968391	1.01171	0.990594	1.06708	1.02962	0.981101	598.245	733.128	731.78	643.016
R7WFH8	Putative steroid-binding protein 3 OS=Aegilops tauschii GN=F775_29084 PE=3 SV=1 - [R7WFH8_AEGTA]	55.88	4	4	24	102	10.6995	6.7417	1.05058	0.948566	0.998145	1.13962	1.18795	1.10062	1.06361	1.02549	0.947428	1.00554	1.01805	1.0653	97.37	122.64	88.51	143.895
F2CR56	Predicted protein OS=Hordeum vulgare subsp. vulgare PE=2 SV=1 - [F2CR56_HORVV]	55.86	19	47	454	972	110.155	5.85889	1.04339	1.07302	1.01454	0.992937	1.01794	0.984512	0.98995	0.953303	0.935641	1.00827	1.09839	0.981259	1006.81	1120.22	1397.31	1125.57
M8A7A7	26S proteasome non-ATPase regulatory subunit RPN12A OS=Triticum urartu GN=TRIUR3_27145 PE=4 SV=1 - [M8A7A7_TRIUA]	55.81	2	12	93	267	30.6726	5.021		0.970296	1.06343		1.13896	1.12143	0.784078	1.06977	0.882567	1.02296	1.10041	1.09243	138.32	269.697	259.177	280.106
M0VXE1	Uncharacterized protein OS=Hordeum vulgare subsp. vulgare PE=4 SV=1 - [M0VXE1_HORVV]	55.74	1	3	12	61	6.72322	4.42432		0.810136	0.840853		1.0076	1.07512	0.942957	0.954881	0.913597	1.20532	1.10895	0.935799	34.96	40.44	57.39	32.59
M0WY99	Uncharacterized protein OS=Hordeum vulgare subsp. vulgare PE=4 SV=1 - [M0WY99_HORVV]	55.73	8	11	203	192	22.212	9.78857	0.997468	1.01223	1.05055	0.887565	1.0255	0.994605	1.10524	0.946749	1.06077	0.925359	0.964449	0.963206	504.871	418.199	369.532	426.492
C5JA75	Sucrose synthase OS=Hordeum vulgare subsp. vulgare GN=ss1 PE=3 SV=1 - [C5JA75_HORVV]	55.69	1	43	756	808	92.1661	6.25244	1.38627	1.01545	0.993625	0.906354	1.68129	1.27779	0.876149	1.16613	0.753624	1.07309	0.862838	1.13698	2129.27	2534.02	2427.45	2454.38
W5AMG0	Peroxidase OS=Triticum aestivum PE=3 SV=1 - [W5AMG0_WHEAT]	55.59	4	14	104	340	36.874	7.04932	0.798936	0.949993	0.847526	0.78142	0.878831	0.824904	1.06673	1.0153	1.1317	0.866029	1.02927	0.92664	208.075	235.078	278.758	230.55
W5AF34	Uncharacterized protein OS=Triticum aestivum PE=3 SV=1 - [W5AF34_WHEAT]	55.53	3	18	180	398	41.7391	7.40088	0.901546	1.13906	0.933959	0.933484	1.03881	1.14906	1.12277	0.989601	1.03038	0.97978	0.966628	0.990848	506.703	651.33	719.191	599.456
W5GGG4	Uncharacterized protein OS=Triticum aestivum PE=3 SV=1 - [W5GGG4_WHEAT]	55.52	4	15	113	353	38.3565	6.45557	0.904471	1.04248	0.838012	0.834604	0.870338	0.928912	0.982037	1.02329	0.88314	0.999376	1.18879	0.970374	102.863	359.8	277.797	318.39
A0A1D5V8G4	Uncharacterized protein OS=Triticum aestivum PE=3 SV=1 - [A0A1D5V8G4_WHEAT]	55.52	4	11	78	299	31.8102	9.0708	1.00719	0.846473	0.961729	0.935379	1.04232	1.02983	0.949078	1.00165	0.936525	1.02515	1.10567	1.04787	239.938	402.817	218.507	385.389
A0A1D5U5J4	Uncharacterized protein OS=Triticum aestivum PE=4 SV=1 - [A0A1D5U5J4_WHEAT]	55.46	9	70	344	1466	164.963	4.7417	0.936076	0.935624	0.915898	1.1464	1.12326	1.18382	0.905761	0.965907	0.965036	1.03714	1.05587	0.993772	930.644	1085.65	912.15	820.785
A0A1D5Y4N6	Uncharacterized protein OS=Triticum aestivum PE=3 SV=1 - [A0A1D5Y4N6_WHEAT]	55.37	2	25	290	531	58.4858	6.31592	1.00168	0.975557	0.822399	1.21655	1.03146	1.0048	0.956453	1.08042	1.0505	1.12797	0.877697	0.880302	1019.2	1236.3	1591.3	1041.66
A0A1D6AK65	Uncharacterized protein OS=Triticum aestivum PE=4 SV=1 - [A0A1D6AK65_WHEAT]	55.36	2	17	239	345	37.1648	5.16064	0.985919	0.894398	1.03316	1.12571	0.877768	0.929365	0.98216	0.939662	1.05436	0.98952	1.03358	0.914138	595.69	843.514	978.26	971.064
F2E1V6	Predicted protein OS=Hordeum vulgare subsp. vulgare PE=2 SV=1 - [F2E1V6_HORVV]	55.35	1	10	79	215	23.6641	6.55127		1.00061	1.0735		1.02957	1.11846	1.10198	0.986033	1.07154	1.04892	0.974311	0.906402	145.891	212.203	262.72	181.258
W5G400	Histone H2B OS=Triticum aestivum PE=3 SV=1 - [W5G400_WHEAT]	55.35	1	12	608	159	17.1355	10.0815	0.802854	1.04131	1.1897	0.996222	0.949985	0.996569	1.02851	1.02819	1.03647	0.942386	1.03425	0.982302	1126.14	1823.39	1298.02	1248
B6TFY8	Histone H4 OS=Zea mays PE=2 SV=1 - [B6TFY8_MAIZE]	55.34	1	9	389	103	11.4164	11.4731	0.822479	0.6106	0.506212	1.73877	1.8056	3.57392	0.811072	1.45894	1.24585	0.650845	0.662282	0.943966	264.692	383.288	517.266	287.418
A0A1D5Z461	Uncharacterized protein OS=Triticum aestivum PE=4 SV=1 - [A0A1D5Z461_WHEAT]	55.34	3	12	38	253	26.7122	8.27979		1.2372	0.941132		1.05525	0.954292	0.956254	1.05761	1.07875	1.08241	0.946524	0.902439	141.48	261.791	79.6809	198.78
M7YR90	Proteasome subunit beta type OS=Triticum urartu GN=TRIUR3_34680 PE=3 SV=1 - [M7YR90_TRIUA]	55.33	2	10	76	244	26.0729	5.57959		0.874954	0.986754		1.16248	0.923832	0.953023	0.969133	0.972101	0.960464	1.11811	1.07805	125.719	143.574	248.149	218.322
Q4TZW1	Proteasome subunit beta type OS=Aegilops tauschii PE=2 SV=1 - [Q4TZW1_AEGTA]	55.28	3	11	88	246	26.221	5.57959	1.03769	1.15869	0.956067	1.14701	1.03045	0.888372	1.04222	0.980639	0.983935	1.02733	1.05944	0.915225	155.535	200.725	269.853	287.767
P93608	Cold acclimation protein WCOR410c OS=Triticum aestivum GN=Wcor410c PE=2 SV=1 - [P93608_WHEAT]	55.21	4	10	102	259	27.9282	5.30029	0.809068	0.993804	0.883296	1.13431	1.19252	1.20002	0.874984	0.990659	1.00141	1.15916	0.962892	0.983565	150.703	290.303	213.534	167.629
B4FRH8	Actin-7 OS=Zea mays GN=ZEAMMB73_934787 PE=2 SV=1 - [B4FRH8_MAIZE]	55.17	1	17	431	377	41.653	5.49072	0.968842	0.72456	0.883686	0.885129	0.895945	0.832643	0.885502	1.05599	0.905371	0.951794	0.959633	1.20458	416.719	972.087	991.471	1187.07
A0A1D6CW20	Peroxidase OS=Triticum aestivum PE=3 SV=1 - [A0A1D6CW20_WHEAT]	55.17	2	16	178	348	36.9126	7.97217	0.80186	1.1144		0.854648	0.944916		1.05456	0.948736	1.03597	1.01613	1.00656	1.0052	223.589	489.372	435.474	546.069
A0A1D6AZY7	Uncharacterized protein OS=Triticum aestivum PE=3 SV=1 - [A0A1D6AZY7_WHEAT]	55.17	4	17	148	348	37.1025	5.03369	1.22535	1.34411	1.40817	1.12261	0.903472	0.94392	1.06596	1.2364	1.00837	0.808822	0.953107	0.963249	473.028	681.661	509.281	598.551
A0A1D5TVT4	Uncharacterized protein OS=Triticum aestivum PE=4 SV=1 - [A0A1D5TVT4_WHEAT]	55.14	3	13	75	214	23.24	5.50342	0.791992	0.934284	0.990177	1.01367	0.834913	0.899637	0.867137	1.13264	0.873819	1.06428	1.13855	0.985628	72.15	100.306	90.67	99.92
A0A1D6AEC8	Uncharacterized protein OS=Triticum aestivum PE=4 SV=1 - [A0A1D6AEC8_WHEAT]	55.13	5	7	65	156	16.4916	5.05908	0.986197	1.01267	0.907557	0.935943	0.968152	0.909299	1.00542	1.02825	1.02235	1.03202	1.05569	0.923192	127.253	240.11	345.563	249.703
A0A1D6AA57	Uncharacterized protein OS=Triticum aestivum PE=3 SV=1 - [A0A1D6AA57_WHEAT]	55.09	1	8	84	216	22.5687	6.75635	0.983629	0.913668	1.9039	0.879618	1.17041	1.02258	1.11948	1.14373	1.05343	0.945889	0.92399	0.819747	289.4	371.822	342.243	367.188
B4FTV9	26S protease regulatory subunit S10B OS=Zea mays PE=2 SV=1 - [B4FTV9_MAIZE]	55	1	16	117	400	44.5433	7.45947	0.964203		0.836895	1.00306		0.950345	0.974913	1.06396	0.912358	1.0496	1.10899	0.917877	213.131	370.775	254.218	193.73
I1GN45	UDP-glucose 6-dehydrogenase OS=Brachypodium distachyon GN=BRADI_1g08120 PE=3 SV=1 - [I1GN45_BRADI]	55	1	20	293	480	52.668	6.17627	1.20138	1.00146	0.930255	0.967961	0.956193	0.939563	0.967327	1.11127	1.04962	0.990799	0.942187	0.973762	357.417	687.538	643.191	489.256
A0A1D5VJH0	Uncharacterized protein OS=Triticum aestivum PE=4 SV=1 - [A0A1D5VJH0_WHEAT]	55	1	14	139	340	36.5312	6.26514	1.02425	0.746327	0.932224	0.955243	1.11952	0.923881	0.866111	1.08955	0.765994	1.11028	1.00427	1.08628	356.994	410.728	338.147	410.567
A0A1D5YW19	Uncharacterized protein OS=Triticum aestivum PE=3 SV=1 - [A0A1D5YW19_WHEAT]	54.97	7	12	157	191	21.8147	10.3159	0.950349	0.866187	0.987939	0.941774	1.0182	1.10491	0.970429	1.05066	0.894001	1.08156	1.01823	1.01369	371.71	458.93	381.42	465.633
M7YGF5	Subtilisin-chymotrypsin inhibitor-2A OS=Triticum urartu GN=TRIUR3_15081 PE=4 SV=1 - [M7YGF5_TRIUA]	54.93	1	3	21	71	7.91415	5.47803	1.14161	1.09049	1.20662	1.16735	1.27686	1.37578	1.03342	0.965398	1.01664	0.973045	1.08454	1.10893	32.43	27.61	28.45	26.91
A0A077RFQ1	Uncharacterized protein OS=Triticum aestivum GN=TRAES_3BF273400020CFD_c1 PE=4 SV=1 - [A0A077RFQ1_WHEAT]	54.93	2	3	28	71	7.84503	6.68311	1.25667	1.18524	1.08038	1.07676	1.12206	1.14735	1.0745	0.976677	0.962065	0.986173	1.02953	1.06697	17.66	107.613	35.23	121.306
A0A096UNV4	Uncharacterized protein OS=Triticum aestivum PE=4 SV=1 - [A0A096UNV4_WHEAT]	54.93	1	3	11	71	7.84213	6.68311	1.25853	0.837197	1.04879	1.11915	1.42469	1.22607	1.07191	1.09617	0.894717	0.896916	0.899629	1.04777	21.89	0	28.7	22.01
A0A1D5V5E7	Uncharacterized protein OS=Triticum aestivum PE=4 SV=1 - [A0A1D5V5E7_WHEAT]	54.91	4	12	92	275	29.8793	7.31299	1.24052	0.812442	0.927647	1.10344	0.843493	1.01988	0.996188	1.02486	0.993335	1.00171	1.0632	0.924651	205.885	351.46	344.483	329.251
A0A1D6CHG0	Uncharacterized protein OS=Triticum aestivum PE=4 SV=1 - [A0A1D6CHG0_WHEAT]	54.9	1	2	11	102	10.7012	4.80518		0.971083	0.878216		1.3563	1.12537	1.14923	1.06396	1.10136	0.840655	0.976758	0.94375	39.1	73.696	72.79	46.0558
W5EH87	Uncharacterized protein OS=Triticum aestivum PE=3 SV=1 - [W5EH87_WHEAT]	54.89	8	8	40	184	20.7117	9.0415	0.920994	0.830953	0.839365	0.946291	0.946198	0.956818	0.90552	1.12335	0.898777	1.00808	0.967945	0.981464	109.627	122.861	120.45	94.33
W4ZWP5	Peroxidase OS=Triticum aestivum PE=3 SV=1 - [W4ZWP5_WHEAT]	54.87	3	14	101	339	36.7139	7.13721	0.668815	0.458657	0.64974	0.795687	1.04121	1.00486	1.25302	1.18751	1.24121	0.735121	0.920839	0.735033	192.402	237.455	245.126	210.366
F2DAK8	Predicted protein OS=Hordeum vulgare subsp. vulgare PE=2 SV=1 - [F2DAK8_HORVV]	54.87	2	5	60	113	11.6117	4.41162	1.0698	1.24024	0.946847	1.1719	1.03539	1.2455	1.01418	0.910509	0.905179	1.02593	0.971101	1.13727	73.06	55.26	76.49	93.95
A0A1D6DGU6	Uncharacterized protein OS=Triticum aestivum PE=3 SV=1 - [A0A1D6DGU6_WHEAT]	54.87	2	36	342	791	87.5998	5.14795	0.68594	0.935743	0.744551	0.66326	1.09206	0.557351	0.848685	1.06685	1.08149	1.09637	1.02862	1.04086	607.643	1380.05	1047.41	1188.94
M8A8Q5	Dihydrolipoyl dehydrogenase OS=Triticum urartu GN=TRIUR3_11383 PE=3 SV=1 - [M8A8Q5_TRIUA]	54.86	1	19	168	525	56.2274	6.53662	1.13827	1.2529	1.0712	0.917058	0.871842	0.889551	1.23298	1.00365	1.14607	0.951003	0.898247	0.873794	420.085	765.663	522.116	754.264
A0A1D5RYA4	Uncharacterized protein OS=Triticum aestivum PE=4 SV=1 - [A0A1D5RYA4_WHEAT]	54.84	9	20	163	496	54.4998	4.85596	0.855675	0.973017	0.954607	0.984703	0.882922	0.953973	0.944116	1.08117	1.03244	0.940592	1.01644	0.923569	477.411	592.831	568.165	463.941
M0WQY8	Uncharacterized protein OS=Hordeum vulgare subsp. vulgare PE=3 SV=1 - [M0WQY8_HORVV]	54.71	1	30	835	647	71.0631	5.18604	0.954173	0.999111	0.852522	1.09161	0.986961	1.07294	0.95469	1.01842	0.980803	1.0645	0.996042	0.996735	1505.95	3080.11	2880.42	2515.97
W5AA91	Importin subunit alpha OS=Triticum aestivum PE=3 SV=1 - [W5AA91_WHEAT]	54.68	14	17	127	534	58.5828	5.24951	0.969784	0.994159	0.912064	0.913212	0.928719	0.97581	1.01399	1.00505	0.969426	0.970106	1.04897	0.973155	474.162	660.025	739.29	384.667
W5DAV1	Uncharacterized protein OS=Triticum aestivum PE=3 SV=1 - [W5DAV1_WHEAT]	54.65	1	24	201	505	57.3862	6.48096	1.07841	0.912817	0.862023	0.659129	1.08809	0.621519	0.994067	0.880614	0.879054	0.910238	0.779272	1.57049	399.821	590.926	564.202	719.558
M8BAI4	60S ribosomal protein L27a-2 OS=Aegilops tauschii GN=F775_32610 PE=3 SV=1 - [M8BAI4_AEGTA]	54.63	1	6	149	108	12.0065	9.94971	1.04194	0.8208	0.823155	1.00501	1.09114	1.007	0.918968	1.06162	0.87935	1.11615	1.02064	1.03092	155.001	405.75	386.64	358.316
A0A0A9IHU4	30S ribosomal protein S8, putative OS=Arundo donax PE=3 SV=1 - [A0A0A9IHU4_ARUDO]	54.62	7	7	181	130	14.7649	9.89111	1.12281	1.0106	1.01484	1.04741	1.05739	1.05976	1.00608	1.02948	0.995963	0.96091	1.01439	0.979998	1649.34	901.743	1093.64	1147.21
A0A1D6AR93	Uncharacterized protein OS=Triticum aestivum PE=3 SV=1 - [A0A1D6AR93_WHEAT]	54.61	2	17	285	401	43.8126	6.07471	0.932475	0.740775	0.843425	0.804815	1.59252	1.06707	1.06209	0.983647	0.972549	0.907375	0.895174	0.935217	718.634	952.123	792.087	859.364
A0A1D5SJ26	Uncharacterized protein OS=Triticum aestivum PE=4 SV=1 - [A0A1D5SJ26_WHEAT]	54.56	1	21	96	482	52.7862	6.55127	0.996103	0.938185	0.903882	1.33008	1.14762	1.13725	0.937334	1.00558	0.862189	1.0683	1.05489	0.970501	251.13	324.775	203.115	98.1029
T1NC16	Uncharacterized protein OS=Triticum urartu PE=4 SV=1 - [T1NC16_TRIUA]	54.55	3	4	15	99	11.3998	5.07178	0.812213	0.89109	0.87196	1.03213	1.02105	1.07896	1.15765	0.907092	0.971028	1.06089	0.963408	1.03145	64.3688	67.38	102.95	0
A0A1D6RKZ9	Thioredoxin reductase OS=Triticum aestivum PE=3 SV=1 - [A0A1D6RKZ9_WHEAT]	54.52	1	9	40	332	34.8815	6.22705	1.26921	1.04818	0.90132	0.791454	0.936077	0.739719	0.897488	1.09103	0.978001	1.03176	1.08102	0.925999	122.08	221.789	246.662	212.758
A0A1D5RQ86	Uncharacterized protein OS=Triticum aestivum PE=4 SV=1 - [A0A1D5RQ86_WHEAT]	54.46	3	20	435	404	44.2797	10.6089	1.03112	0.977687	1.47664	1.2205	0.999471	1.06654	0.871863	0.879093	1.01236	1.02097	1.19403	1.09798	1049.93	1309	1348.73	1265.7
B6T1T9	Histone H4 OS=Zea mays PE=2 SV=1 - [B6T1T9_MAIZE]	54.37	1	11	799	103	11.5015	11.5757		0.855019	0.813597		0.726314	0.786372	0.939797	0.982286	0.997535	1.15582	1.20771	0.802851	1018.28	1619.37	1361.54	962.697
A0A1D5SZM5	Uncharacterized protein OS=Triticum aestivum PE=4 SV=1 - [A0A1D5SZM5_WHEAT]	54.33	2	11	58	300	32.0919	5.69385	1.02953	1.00971	1.05072	1.11937	1.05026	1.0187	1.00228	1.01152	0.945608	1.06606	1.03011	0.952916	239.49	237.843	200.541	77.3601
A0A1D5SE52	Uncharacterized protein OS=Triticum aestivum PE=4 SV=1 - [A0A1D5SE52_WHEAT]	54.3	1	14	67	291	32.4286	7.45947	1.38602	1.03859		0.695214	0.947243		1.23402	0.935296	1.07622	0.841934	0.808973	1.20721	74.5829	109.845	103.624	80.29
W5GAC6	Annexin OS=Triticum aestivum PE=3 SV=1 - [W5GAC6_WHEAT]	54.29	2	15	166	315	35.3663	6.56592	1.29953	1.15534	1.49516	0.951177	0.957472	1.07335	1.00736	0.936453	1.03846	0.945071	1.0553	1.07687	376.39	600.201	536.299	505.402
W5ARU5	Uncharacterized protein OS=Triticum aestivum PE=4 SV=1 - [W5ARU5_WHEAT]	54.29	2	13	82	210	22.9388	5.30029	0.826128	0.785377	1.57288	0.785279	0.933046	0.911062	0.799737	1.0077	0.80898	1.16041	1.17627	1.01587	101.074	132.27	101.375	99.6964
W5BGQ2	Peroxidase OS=Triticum aestivum PE=3 SV=1 - [W5BGQ2_WHEAT]	54.28	3	16	481	339	36.2153	6.59521	1.05583	0.948768	0.864332	1.00542	1.10669	1.15652	0.952275	1.04357	0.976092	0.943829	0.990161	1.0299	2008.67	2643.41	1783.27	2050.42
M8B168	O-methyltransferase ZRP4 OS=Aegilops tauschii GN=F775_26064 PE=3 SV=1 - [M8B168_AEGTA]	54.08	3	16	314	368	39.8555	5.45264	0.899323	0.911528	1.03843	1.18094	1.02581	1.0402	1.09226	1.14469	1.00975	0.848195	0.876953	1.00199	668.727	1105.82	819.565	829.231
M0W5Z0	Uncharacterized protein OS=Hordeum vulgare subsp. vulgare PE=3 SV=1 - [M0W5Z0_HORVV]	54.07	1	25	173	540	57.9219	5.5542	0.932567		1.09425	1.05317		0.905552	1.30861	1.01413	1.10758	0.916741	0.856288	0.907226	302.65	522.165	525.82	450.699
A0A1D6BLB8	Uncharacterized protein OS=Triticum aestivum PE=4 SV=1 - [A0A1D6BLB8_WHEAT]	54.07	7	7	49	135	14.5875	7.95752	0.987742	0.868418	1.10508	1.08264	1.01153	1.06799	0.91227	0.946268	0.917967	0.966532	0.988623	1.08806	110.57	194.205	299.875	154.409
A0A077RPF9	Peroxidase OS=Triticum aestivum GN=TRAES_3BF171700070CFD_c1 PE=3 SV=1 - [A0A077RPF9_WHEAT]	54.01	11	18	136	337	35.8523	8.23584	0.881262	0.97385	0.999343	1.07465	0.955749	0.995298	0.964496	0.964711	1.01796	1.14643	0.949412	0.981824	371.929	254.398	209.192	203.016
W5H8Z0	Uncharacterized protein OS=Triticum aestivum PE=4 SV=1 - [W5H8Z0_WHEAT]	54	6	19	308	413	46.7748	6.56592	0.928688	0.967744	0.97861	0.959424	0.942254	0.953414	0.986102	1.02067	1.04197	0.9786	1.03496	0.98865	619.357	946.643	931.56	1070.61
A0A1D5Z6T2	Uncharacterized protein OS=Triticum aestivum PE=3 SV=1 - [A0A1D5Z6T2_WHEAT]	53.91	1	25	108	627	67.2086	6.72705	1.04583	0.730141	0.843605	1.12215	1.07119	1.01509	1.01935	1.10261	0.945034	0.965164	1.02121	0.956313	364.286	244.336	265.328	403.959
A4K4Z1	Tubulin alpha chain OS=Triticum aestivum GN=TUBA-5A PE=2 SV=1 - [A4K4Z1_WHEAT]	53.9	3	16	217	449	49.8416	5.19873	1.08458	0.992834	0.991742	1.13468	1.04029	1.13459	0.930187	1.05106	0.994406	0.993351	0.984772	1.06664	409.863	668.052	597.013	859.278
M7YCT7	3-ketoacyl-CoA thiolase 2, peroxisomal OS=Triticum urartu GN=TRIUR3_01943 PE=4 SV=1 - [M7YCT7_TRIUA]	53.86	2	17	129	453	47.1853	7.92822		1.25724	1.07365		1.00612	0.934881	1.11148	1.00941	1.03551	1.00797	0.98561	0.959872	221.844	479.976	598.85	553.528
M7Z8T0	40S ribosomal protein S9-2 OS=Triticum urartu GN=TRIUR3_07112 PE=4 SV=1 - [M7Z8T0_TRIUA]	53.85	4	12	120	195	22.6652	10.1987	0.747239	0.898389	0.88163	0.848677	0.888569	1.00739	0.899712	1.1172	0.876715	0.962824	0.996135	1.06575	202.161	274.322	261.096	224.904
B6TY15	Histone H2B.1 OS=Zea mays PE=2 SV=1 - [B6TY15_MAIZE]	53.85	2	8	494	117	12.5749	9.96436	0.719503	0.879885	0.758368	0.867021	1.01645	0.744937	0.609819	1.37839	0.926007	0.904589	1.30451	0.825912	1023.54	1625.27	1113.31	1122.56
W5FQ09	Ferredoxin--NADP reductase OS=Triticum aestivum PE=3 SV=1 - [W5FQ09_WHEAT]	53.72	3	18	195	376	41.1235	8.54346	1.08987	1.07572	0.955389	1.0618	1.21225	1.17568	1.0555	0.980097	0.949834	0.9643	1.08816	1.04575	388.435	499.639	586.68	496.657
A0A1D5UXT7	Cysteine proteinase inhibitor OS=Triticum aestivum PE=3 SV=1 - [A0A1D5UXT7_WHEAT]	53.66	4	5	23	123	13.0749	10.1255	1.08576	1.00072	0.813282	1.25087	1.08276	1.16221	0.992984	1.00726	1.04856	1.07983	0.891994	0.944488	139.628	67.1288	171.739	66.5642
N1QVB3	T-complex protein 1 subunit zeta OS=Aegilops tauschii GN=F775_30172 PE=3 SV=1 - [N1QVB3_AEGTA]	53.64	3	23	262	535	59.0017	6.49365	1.20711	1.14118	1.13409	0.880803	0.978179	1.01225	1.1863	0.885799	1.05717	0.883663	1.07126	0.864804	1028.91	1156.64	1239.74	1143.59
A0A1D5ZBH4	Ferredoxin--NADP reductase OS=Triticum aestivum PE=3 SV=1 - [A0A1D5ZBH4_WHEAT]	53.62	2	17	172	373	40.8543	8.41162	0.913446	0.899766	0.888382	0.950159	1.32526	1.26386	0.933393	1.07032	0.935671	1.01964	1.00414	1.00996	243.403	392.46	426.394	330.82
M7ZRR9	60S ribosomal protein L35a-3 OS=Triticum urartu GN=TRIUR3_12872 PE=4 SV=1 - [M7ZRR9_TRIUA]	53.57	5	6	72	112	12.6867	10.521	1.03527	0.93255	0.956449	1.0325	0.97285	0.983229	1.01016	0.973783	1.0385	1.06489	1.01912	0.970544	144.334	276.852	401.69	342.477
A0A1D6A8D7	Uncharacterized protein OS=Triticum aestivum PE=3 SV=1 - [A0A1D6A8D7_WHEAT]	53.54	12	13	70	325	35.3879	9.78857	1.03106	0.988785	1.08273	0.939575	0.948395	1.00304	1.01076	1.04455	1.05531	0.978621	0.95653	0.962676	240.084	253.832	136.554	248.154
W5FJV1	Uncharacterized protein OS=Triticum aestivum PE=4 SV=1 - [W5FJV1_WHEAT]	53.52	4	10	68	327	33.9644	5.16064	1.06397	1.11973	1.06659	1.0166	1.18802	1.17246	1.06481	0.992475	0.97169	0.97921	1.01357	1.02918	78.5567	186.81	215.442	306.047
A0A1D5Y0A9	Uncharacterized protein OS=Triticum aestivum PE=4 SV=1 - [A0A1D5Y0A9_WHEAT]	53.5	5	8	19	200	21.3929	6.20166		0.841803	1.25663		1.10227	1.09649	0.998552	0.971775	1.0205	1.06948	1.01951	0.968224	0	29.02	98.5	121.57
M7ZZ97	Lactoylglutathione lyase OS=Triticum urartu GN=TRIUR3_16591 PE=3 SV=1 - [M7ZZ97_TRIUA]	53.48	2	9	46	187	20.7662	5.43994	0.807447	0.886973	0.792722	1.0832	1.0135	1.03157	0.959802	0.987288	0.895538	1.02926	1.05113	1.10586	44.09	192.195	199.206	149.033
M8CZ57	Aconitate hydratase OS=Aegilops tauschii GN=F775_27347 PE=3 SV=1 - [M8CZ57_AEGTA]	53.47	2	35	489	937	102.25	6.29053		0.886632	0.85561		0.980095	1.026	1.09501	0.961322	1.00917	0.999514	1.00728	0.923174	924.999	1362.01	1396.69	1405.72
Q38771	Tubulin alpha chain OS=Avena sativa GN=TUBA PE=2 SV=1 - [TBA_AVESA]	53.47	2	19	353	447	49.1693	5.41455	1.009	0.979199	0.282862	1.29502	1.05969	0.784477	0.433592	2.32922	0.620228	0.944596	0.539655	0.402968	745.889	907.896	934.921	1015.56
A0A1D6C923	Uncharacterized protein OS=Triticum aestivum PE=3 SV=1 - [A0A1D6C923_WHEAT]	53.43	6	8	63	204	21.2658	6.88818	1.13472	1.11634	0.978608	1.09349	0.974521	0.98261	0.970433	1.07782	0.927023	0.990873	0.994329	1.01358	171.65	90.73	189.473	91.8244
A0A1D6ASL7	Uncharacterized protein OS=Triticum aestivum PE=4 SV=1 - [A0A1D6ASL7_WHEAT]	53.42	1	15	201	219	24.4544	10.1548	0.765389	0.634015	1.00526	1.14857	1.14147	1.14687	0.855197	1.03861	0.862737	1.01792	1.08131	1.14038	332.656	438.763	364.247	423.198
A0A1D6C4L8	Peroxidase OS=Triticum aestivum PE=3 SV=1 - [A0A1D6C4L8_WHEAT]	53.4	2	12	69	324	34.8977	8.01611	1.35788	0.896957	1.08023	0.946877	0.709426	0.915066	1.05434	0.870344	1.25261	0.969095	1.00032	1.00014	186.33	220.808	222.232	198.592
K3XHU5	S-adenosylmethionine synthase OS=Setaria italica GN=SETIT_001467mg PE=3 SV=1 - [K3XHU5_SETIT]	53.39	1	17	400	442	48.1335	6.43018		0.778708	0.810921		0.917592	0.897597	0.775477	0.95764	0.796588	1.26861	1.16279	1.04793	602.411	1243.91	1230.3	1016.15
A0A1D5TIS5	Uncharacterized protein OS=Triticum aestivum PE=4 SV=1 - [A0A1D5TIS5_WHEAT]	53.39	8	17	132	369	40.8133	6.46826	1.09887	1.06381	1.21959	1.08144	1.08382	1.02722	1.2022	0.97558	1.10777	0.945343	0.946632	0.911654	285.662	442.854	433.852	394.083
A0A1D6CWQ7	Uncharacterized protein OS=Triticum aestivum PE=4 SV=1 - [A0A1D6CWQ7_WHEAT]	53.38	1	11	43	266	29.6717	5.12256	0.943344		0.763818	1.18836		1.03871	0.898963	1.03784	0.911263	1.0897	1.12625	0.958267	160.993	93.0171	145.893	143.985
W5B7B7	Peroxidase OS=Triticum aestivum PE=3 SV=1 - [W5B7B7_WHEAT]	53.37	6	14	208	341	36.5326	6.12549	1.14638	1.06817	1.33435	0.821737	1.04641	0.893874	0.92649	1.01476	0.89371	1.05761	1.04325	1.14105	707.157	720.517	912.094	704.389
M8AYG2	NADH-cytochrome b5 reductase OS=Aegilops tauschii GN=F775_27647 PE=3 SV=1 - [M8AYG2_AEGTA]	53.36	7	9	58	268	29.7163	8.77783	1.00225	0.996664	0.91435	0.893829	0.917652	0.927058	0.951176	1.05786	1.01226	1.01825	1.05607	0.96052	124.2	151.437	152.086	102.626
W5CRJ0	Uncharacterized protein OS=Triticum aestivum GN=TRAES_3BF096900060CFD_c1 PE=4 SV=1 - [W5CRJ0_WHEAT]	53.27	1	18	201	505	53.2607	6.96143		0.962825	1.00765		0.912434	1.02332	1.05288	1.04661	0.99614	0.894389	1.0202	0.989489	653.676	723.365	978.809	633.209
M8CGD2	Elongation factor 2 OS=Aegilops tauschii GN=F775_26639 PE=4 SV=1 - [M8CGD2_AEGTA]	53.17	1	18	287	363	40.1594	5.77002	1.16043		0.926759	0.796904		0.607419	1.05939	0.859926	0.954224	0.749746	0.742426	1.67511	532.957	660.785	920.78	608.104
B6T3P9	Enolase OS=Zea mays PE=2 SV=1 - [B6T3P9_MAIZE]	53.14	1	18	491	446	48.1005	5.8208	0.887784	0.702114	1.14971	0.624413	0.497711	0.671859	0.849857	0.935442	1.01657	1.20564	1.18825	0.89014	1582.21	2281.3	2682.49	2159.57
M8BVA6	Aspartate aminotransferase OS=Aegilops tauschii GN=F775_32947 PE=4 SV=1 - [M8BVA6_AEGTA]	53.07	5	20	152	407	44.5979	7.60596	0.814577	0.797531	0.828755	0.884427	0.962573	0.917796	0.923759	1.00607	0.929321	1.0863	1.11741	0.953553	278.356	301.069	472.633	381.679
A0A1D5RU18	Guanosine nucleotide diphosphate dissociation inhibitor OS=Triticum aestivum PE=3 SV=1 - [A0A1D5RU18_WHEAT]	53.04	2	17	142	460	51.2126	5.73193	1.02614	0.801342	0.833971	1.10616	1.05369	0.976854	0.926248	2.02205	0.95131	1.15621	1.06789	0.985935	254.072	241.102	358.957	208.269
F2E2V8	Predicted protein OS=Hordeum vulgare subsp. vulgare PE=2 SV=1 - [F2E2V8_HORVV]	52.96	2	11	40	253	26.7642	8.27979	0.915011		0.889788	0.968426		1.02445	1.00367	1.05951	1.05527	1.06827	0.977705	0.910832	141.48	250.989	78.5609	202.655
A0A0C4MLF7	Uncharacterized protein OS=Zoysia matrella GN=SS5 PE=2 SV=1 - [A0A0C4MLF7_9POAL]	52.96	2	10	93	253	27.054	5.71924	1.05533	1.21938	1.26619	1.26933	1.13551	1.04272	1.48338	1.01361	0.976045	0.664264	0.747796	1.1828	96.19	331.491	314.761	254.154
A0A1D6D9D7	Uncharacterized protein OS=Triticum aestivum PE=3 SV=1 - [A0A1D6D9D7_WHEAT]	52.94	1	6	167	119	13.8503	9.81787	1.20476	0.783367	0.946996	0.904957	0.930666	1.05516	0.964148	0.961244	0.986555	0.970883	1.05493	1.09161	262.328	435.464	413.16	440.628
A0A1D6B557	Uncharacterized protein OS=Triticum aestivum PE=3 SV=1 - [A0A1D6B557_WHEAT]	52.92	4	25	200	633	65.7669	8.1333	1.03284	1.20337	0.924373	1.04174	0.948751	0.954976	1.01934	0.94935	1.01191	0.939128	1.02612	1.05413	561.746	892.835	891.069	647.534
A0A1D5UH61	Uncharacterized protein OS=Triticum aestivum PE=3 SV=1 - [A0A1D5UH61_WHEAT]	52.89	2	41	195	917	101.459	6.30322	0.891504	0.943821	0.716991	0.882896	0.825418	0.773985	1.05583	0.900002	1.05666	1.06537	1.07034	0.909097	331.631	661.623	541.689	587.856
A0A1D5XIN1	Uncharacterized protein OS=Triticum aestivum PE=4 SV=1 - [A0A1D5XIN1_WHEAT]	52.83	1	5	19	106	12.0885	9.93506	0.859319	0.642389	0.815335	0.957482	1.02756	0.994769	0.904938	1.04143	0.869115	0.993505	1.12546	1.15078	23.22	74.3532	50.1748	16.88
A0A0C4BJG7	Glutamine synthetase OS=Triticum aestivum PE=3 SV=1 - [A0A0C4BJG7_WHEAT]	52.82	1	13	159	354	38.6613	5.71924	0.848892	0.804093	0.818482	1.12001	1.06391	1.08913	0.896768	0.940621	0.892585	1.01292	1.15022	1.07247	351.282	424.495	683.608	658.313
Q9FS04	Cysteine proteinase inhibitor (Fragment) OS=Triticum aestivum GN=WC3 PE=2 SV=1 - [Q9FS04_WHEAT]	52.8	2	5	49	125	13.8022	6.56592	0.941859	0.959245	0.947353	1.48351	1.26174	1.36602	1.02084	0.998835	0.908396	0.987753	1.0514	1.08674	183.643	218.72	224.36	222.336
M7Y9R8	Peroxidase OS=Triticum urartu GN=TRIUR3_22830 PE=3 SV=1 - [M7Y9R8_TRIUA]	52.76	1	15	174	326	35.4707	6.91748	1.19858	1.05937	1.21514	0.779884	0.709303	0.952549	1.31887	1.05625	1.25892	0.8158	0.825668	0.723654	388.472	712.872	440.548	416.73
A0A1D6AKU6	Uncharacterized protein OS=Triticum aestivum PE=4 SV=1 - [A0A1D6AKU6_WHEAT]	52.76	7	7	28	163	18.2719	4.729	0.832123	0.784799	0.921043	0.908378	1.03803	1.08858	0.851149	1.0119	0.927305	1.0698	1.07281	1.04035	135.15	188.791	87.26	90.48
O82073	Sucrose synthase OS=Triticum aestivum GN=Ss1 PE=2 SV=1 - [O82073_WHEAT]	52.72	3	43	709	808	92.4631	6.23975	1.07364	0.932851	0.947879	1.10426	1.16285	1.14759	0.959366	1.05628	0.967745	1.1349	1.04387	0.848668	1937.26	2184.8	2104.15	2087.24
W5EQ95	Uncharacterized protein OS=Triticum aestivum PE=3 SV=1 - [W5EQ95_WHEAT]	52.62	8	13	135	363	39.1967	4.94482	1.02274	0.994981	1.0318	1.07104	1.34487	1.23046	0.969616	1.0127	0.866801	0.94847	0.986849	1.11655	514.133	534.544	530.999	500.395
I1GWN9	Uncharacterized protein OS=Brachypodium distachyon PE=3 SV=1 - [I1GWN9_BRADI]	52.61	2	21	480	403	45.8615	6.27783	0.872402	0.834251	0.741724	0.996751	1.25643	1.2733	0.815985	1.13699	0.910917	0.991349	0.904073	1.01403	1130.58	1333.69	1487.45	1293.49
A0A1D5XL32	Peroxidase OS=Triticum aestivum PE=3 SV=1 - [A0A1D5XL32_WHEAT]	52.6	1	15	171	327	35.6487	6.85889		1.01877	0.975555		1.10579	0.980566	0.962583	1.0372	1.10767	0.926506	0.988654	1.02173	402.879	690.084	470.538	400.01
A0A1D5TV46	Serine hydroxymethyltransferase OS=Triticum aestivum PE=3 SV=1 - [A0A1D5TV46_WHEAT]	52.59	6	20	161	464	50.6206	6.85889	0.927266	0.7038	0.736946	0.755942	1.08616	0.943508	0.907969	1.2202	0.852571	1.13632	0.998405	0.771308	390.549	515.17	488.866	303.659
A0A077RAG2	Uncharacterized protein OS=Triticum aestivum GN=TRAES_3BF151800050CFD_c1 PE=3 SV=1 - [A0A077RAG2_WHEAT]	52.55	3	5	113	137	15.0286	5.30029	0.909652	0.803891	0.895658	1.04495	0.937678	0.973013	0.948983	1.03311	0.954642	0.930178	1.08542	1.09185	180.426	346.966	315.434	184.984
A0A1D5TIN9	Uncharacterized protein OS=Triticum aestivum PE=4 SV=1 - [A0A1D5TIN9_WHEAT]	52.55	9	14	120	274	29.5774	7.34229	0.871794	1.00451	1.00247	1.05783	1.02192	0.993645	0.946249	1.00253	1.00209	1.02086	1.03383	1.01112	225.89	269.383	201.41	229.241
A0A1D5ZA24	Clathrin heavy chain OS=Triticum aestivum PE=3 SV=1 - [A0A1D5ZA24_WHEAT]	52.55	9	68	588	1669	189.769	5.38916	0.985938	0.943768	0.939225	1.03595	1.05266	0.981746	0.972551	0.983964	1.04017	0.991405	1.02501	1.02785	1655.41	1800.93	1764.89	1727.88
A0A1D6D1Q3	Pyrophosphate--fructose 6-phosphate 1-phosphotransferase subunit beta OS=Triticum aestivum GN=PFP-BETA PE=3 SV=1 - [A0A1D6D1Q3_WHEAT]	52.5	16	26	239	560	60.5197	6.20166	1.1007	1.01905	0.943024	1.02288	1.0785	0.998981	0.929854	1.0148	0.986171	0.961654	0.968088	1.0752	321.058	464.302	483.982	402.479
I1IQV5	Glucose-6-phosphate isomerase OS=Brachypodium distachyon GN=BRADI_4g32530 PE=3 SV=1 - [I1IQV5_BRADI]	52.49	2	27	250	623	68.0978	5.8335	1.10677	1.08742		0.770884	1.15086		1.58557	0.775075	1.16195	0.861565	0.967737	0.944203	614.633	755.841	725.725	867.211
A0A1D5WKD0	Uncharacterized protein OS=Triticum aestivum PE=4 SV=1 - [A0A1D5WKD0_WHEAT]	52.49	1	12	78	221	24.0179	5.23682	0.946642	1.12171	1.10358	1.03686	0.940352	0.988908	1.13555	1.02306	1.04777	0.970639	0.948411	0.941959	153.977	200.532	186.936	127.161
A0A1D5VFK7	Uncharacterized protein OS=Triticum aestivum PE=4 SV=1 - [A0A1D5VFK7_WHEAT]	52.49	1	12	68	221	24.0299	5.23682		1.17336	0.933041		0.954856	1.08088	1.09345	0.956542	1.05782	1.11883	0.870009	0.978265	153.977	166.22	153.6	127.92
M8CJK1	Flavoprotein wrbA OS=Aegilops tauschii GN=F775_26550 PE=3 SV=1 - [M8CJK1_AEGTA]	52.45	1	10	94	204	21.4837	6.41748	0.699447	0.69134	0.645373	0.726545	1.07352	0.830469	0.93147	0.966194	0.91154	1.07968	1.04619	1.10437	282.015	159.887	300.552	115.04
U5MY58	Monodehydroasorbate reductase OS=Triticum aestivum PE=2 SV=1 - [U5MY58_WHEAT]	52.41	3	19	97	435	46.6628	5.18604	0.762543	0.887665	0.791583	1.0187	0.931486	0.882414	1.00298	0.97365	0.992415	1.04802	0.957324	0.939036	169.33	174.777	217.582	181.228
B4FPR8	Uncharacterized protein OS=Zea mays PE=2 SV=1 - [B4FPR8_MAIZE]	52.38	1	13	176	294	32.6035	5.93506		1.26615	1.4048		0.93192	0.942188	1.28742	0.990037	1.11187	0.925653	0.920539	0.89249	338.807	338.796	567.86	316.43
A0A1D6REE2	Peroxidase OS=Triticum aestivum PE=3 SV=1 - [A0A1D6REE2_WHEAT]	52.29	1	14	153	327	35.5667	6.91748	1.01079	0.995659	0.617925	1.2981	1.13621	1.00661	0.995016	1.06432	1.19432	0.819119	0.964	1.01535	256.506	480.046	308.489	174.36
A0A1D5SBT0	Uncharacterized protein OS=Triticum aestivum PE=4 SV=1 - [A0A1D5SBT0_WHEAT]	52.28	1	16	94	417	44.5259	6.27783	0.885998	0.858818		1.05211	0.931133		1.05269	0.89213	0.990286	0.986262	0.983611	1.18917	397.874	334.072	361.09	280.724
A0A1D5YT21	Uncharacterized protein OS=Triticum aestivum PE=4 SV=1 - [A0A1D5YT21_WHEAT]	52.25	2	7	50	222	22.7442	9.62744	1.00594	1.15644	1.26824	0.879171	1.12819	1.19198	0.999805	0.905573	0.934168	0.839965	0.908486	1.17254	147.73	276.245	277.116	308.722
A0A1D5Y010	Uncharacterized protein OS=Triticum aestivum PE=3 SV=1 - [A0A1D5Y010_WHEAT]	52.2	2	24	179	500	56.8651	9.1001	1.01631	1.32459	0.957504	0.928703	0.807356	0.973161	0.927229	0.941731	1.0253	0.998576	1.1972	1.00789	258.086	365.706	406.273	248.179
A0A1D5XGZ1	Uncharacterized protein OS=Triticum aestivum PE=3 SV=1 - [A0A1D5XGZ1_WHEAT]	52.2	3	24	170	500	56.8071	9.18799	0.983293	1.03747	1.024	0.883473	1.06698	1.06178	1.07353	0.950334	1.04093	0.988637	0.861935	0.995955	262.385	295.771	291.843	290.843
A0A1D5TLB5	Pyruvate kinase OS=Triticum aestivum PE=3 SV=1 - [A0A1D5TLB5_WHEAT]	52.2	14	16	51	454	50.2437	5.57959	1.00592	1.08735	1.03153	0.959694	1.01786	0.989442	1.03431	0.990494	1.07959	0.993077	0.975298	0.940467	140.859	194.4	216.561	179.858
A0A1D5U5B0	Aminomethyltransferase OS=Triticum aestivum PE=3 SV=1 - [A0A1D5U5B0_WHEAT]	52.17	9	13	74	322	34.666	8.26514	1.02643	0.915123	0.787123	0.993206	1.01511	0.957788	0.959116	1.02724	1.01824	1.03694	1.07802	0.95194	230.715	305.45	337.597	247.273
A0A0C4BIT2	Uncharacterized protein OS=Triticum aestivum PE=4 SV=1 - [A0A0C4BIT2_WHEAT]	52.12	8	17	126	378	42.7819	5.71924	1.04501	1.05701	1.13002	1.12689	1.05624	1.01908	0.985217	1.0676	1.04699	1.01359	0.93852	0.966747	354.224	276.525	433.232	309.421
A0A1D5YQY4	Uncharacterized protein OS=Triticum aestivum PE=3 SV=1 - [A0A1D5YQY4_WHEAT]	52.1	3	23	172	501	56.9791	9.18799	1.00209	1.08571	1.07512	0.842143	0.928233	0.928265	0.9721	1.00533	1.06867	1.03065	1.02354	0.959785	284.635	365.681	375.189	295.508
F2D1H7	Predicted protein OS=Hordeum vulgare subsp. vulgare PE=2 SV=1 - [F2D1H7_HORVV]	52.05	4	18	154	244	28.2835	10.0376	1.10286	1.2471	0.836521	1.28656	1.07164	1.16766	0.890185	0.937187	0.871922	1.059	1.14074	1.21978	227.678	234.813	279.204	273.618
A0A1D6BRX6	Uncharacterized protein OS=Triticum aestivum PE=4 SV=1 - [A0A1D6BRX6_WHEAT]	52.05	1	12	54	390	43.1411	8.36768		1.27167	1.91124		0.875398	0.888557	1.68972	0.771763	1.22206	0.825633	0.90158	0.909368	128.558	196.768	240.627	137.323
R7W304	Sorting nexin-2 OS=Aegilops tauschii GN=F775_09272 PE=4 SV=1 - [R7W304_AEGTA]	52.04	2	17	60	367	42.6089	6.40479		1.07596	1.10333		1.10205	0.982706	0.716045	0.890088	1.01597	1.19846	1.26527	0.993911	87.95	144.386	177.18	95.345
A0A077JG84	S-adenosylmethionine synthase OS=Andropogon virginicus PE=2 SV=1 - [A0A077JG84_9POAL]	52.02	1	15	382	396	43.0187	5.90967		1.15912	0.948655		0.938651	1.00292	1.43247	0.883458	1.10935	0.93368	0.943994	0.89794	600.819	1237.55	1242.37	999.267
C5YZJ4	S-adenosylmethionine synthase OS=Sorghum bicolor GN=SORBI_009G033600 PE=3 SV=1 - [C5YZJ4_SORBI]	52.02	1	15	381	396	42.9487	5.90967		1.10293	1.11203		0.905891	0.895962	1.00951	1.07198	1.06258	0.964656	0.94278	0.974782	600.819	1237.55	1239.75	995.53
M7YQ08	26S protease regulatory subunit 8-like protein A OS=Triticum urartu GN=TRIUR3_05822 PE=3 SV=1 - [M7YQ08_TRIUA]	52.01	2	18	182	423	47.0908	8.96826	0.974328	0.802088		1.10184	1.01541		0.947138	1.03613	0.943417	1.02147	1.01172	1.04973	459.457	381.344	579.701	509.279
A0A1D5RUK1	Coatomer subunit gamma OS=Triticum aestivum PE=3 SV=1 - [A0A1D5RUK1_WHEAT]	52.01	8	33	176	869	96.2118	5.2876	1.01569	0.838448	0.96186	0.92907	0.885117	0.96777	1.01959	0.970308	1.04127	0.981083	1.00878	1.01319	285.289	361.142	322.077	339.964
A0A1D5YES7	Uncharacterized protein OS=Triticum aestivum PE=3 SV=1 - [A0A1D5YES7_WHEAT]	51.99	2	24	102	627	67.2516	6.72705	1.5171	1.0157	0.974575	0.722704	0.987348	0.958885	0.997402	1.00847	0.915475	0.895329	0.866266	1.24642	350.097	193.514	257.452	337.83
A0A1D5TRN9	Uncharacterized protein OS=Triticum aestivum PE=3 SV=1 - [A0A1D5TRN9_WHEAT]	51.98	1	10	132	202	21.8842	5.05908	1.06259	1.21829	0.816437	1.19536	1.09124	1.17864	0.952355	0.995324	0.931883	1.0826	1.03775	1.06427	184.165	343.22	305.469	296.424
A0A1D5YBH2	Lipoxygenase OS=Triticum aestivum PE=3 SV=1 - [A0A1D5YBH2_WHEAT]	51.97	6	39	304	864	96.7086	6.84424	1.14015	1.11483	1.06257	1.03735	1.08367	1.29572	1.01664	1.03505	1.01009	1.0305	0.988197	0.943046	917.003	623.434	783.464	776.441
A0A1D6RHL9	Peroxidase OS=Triticum aestivum PE=3 SV=1 - [A0A1D6RHL9_WHEAT]	51.92	4	15	472	339	36.2123	6.22705	0.945067	0.975997	1.17391	0.925702	0.99635	1.02314	1.08294	0.848308	0.992315	0.742875	0.698096	1.38404	2060.47	2678.05	1775.64	2022.76
M8AWE3	12-oxophytodienoate reductase 1 OS=Triticum urartu GN=TRIUR3_02251 PE=4 SV=1 - [M8AWE3_TRIUA]	51.91	6	14	42	366	40.6367	7.06396	1.05337	0.99942	1.03892	1.14461	1.00213	1.02631	1.01424	0.969179	1.02356	1.0133	1.09299	1.01015	32.52	86.0649	147.086	85.0596
A0A1D5WXC2	Uncharacterized protein OS=Triticum aestivum PE=4 SV=1 - [A0A1D5WXC2_WHEAT]	51.89	1	8	32	185	19.8354	4.60205	0.968418	0.717075		0.938532	0.810512		1.07873	1.17323	1.01795	0.622674	1.04248	1.07855	38.28	64.803	52.78	38.08
A0A1D5RW94	NADH dehydrogenase [ubiquinone] 1 alpha subcomplex subunit 12 OS=Triticum aestivum PE=3 SV=1 - [A0A1D5RW94_WHEAT]	51.88	6	6	29	160	18.6784	8.85107	1.01867	0.934701	0.850991	1.10065	1.022	1.06955	0.813852	1.06656	0.898135	1.11002	1.0307	1.06884	99.48	178.737	170.684	161.943
W5CUZ3	FVE OS=Triticum aestivum GN=FVE PE=4 SV=1 - [W5CUZ3_WHEAT]	51.87	1	15	101	455	50.2667	6.3667	1.21436	1.10493	1.13682	1.08147	0.976695	1.12518	0.990254	0.983836	0.953586	1.02628	1.0315	1.00932	303.57	339.102	511.789	308.094
A0A096ULE7	Glucose-6-phosphate 1-dehydrogenase OS=Triticum aestivum PE=3 SV=1 - [A0A096ULE7_WHEAT]	51.87	1	21	136	509	57.8107	6.43018	0.972385	0.866858	0.920888	0.767522	0.868181	0.958273	0.910814	0.850428	1.16568	1.02608	1.10684	1.04849	498.646	323.376	335.939	286.428
A0A068AZX3	FVE OS=Triticum aestivum GN=FVE PE=4 SV=1 - [A0A068AZX3_WHEAT]	51.87	1	15	95	455	50.2827	6.3667	1.31672	1.27213	1.28781	1.25462	0.99059	1.06085	1.17042	1.02582	1.064	0.907058	0.908913	1.04048	264.633	300.547	458.64	352.877
A0A1D5TIV5	Malic enzyme OS=Triticum aestivum PE=3 SV=1 - [A0A1D5TIV5_WHEAT]	51.85	10	25	137	623	69.2435	5.98584	1.01257	1.11444	1.08462	0.938493	0.936265	0.944407	1.05899	0.957664	1.02353	0.948423	0.981778	0.992842	295.745	285.756	504.967	374.085
W5HDP4	Uncharacterized protein OS=Triticum aestivum PE=3 SV=1 - [W5HDP4_WHEAT]	51.84	3	31	182	598	63.9048	5.65576	0.894454	1.02017	0.901818	1.20188	0.980211	0.982162	0.898442	0.985478	1.05313	1.04252	1.05048	1.0282	444.062	490.035	530.261	602.655
A0A1D5YZN0	Uncharacterized protein OS=Triticum aestivum PE=3 SV=1 - [A0A1D5YZN0_WHEAT]	51.82	2	15	247	274	29.9239	10.1694	0.991174	1.08967	0.901475	1.41919	1.11868	1.06321	0.771659	0.849352	0.87481	1.12769	1.0919	1.2528	425.444	640.077	657.464	685.883
W5GBF3	Uncharacterized protein OS=Triticum aestivum PE=4 SV=1 - [W5GBF3_WHEAT]	51.79	3	16	86	446	48.8059	5.37646	0.695135	0.680824	0.677675	0.803771	0.894488	0.825155	1.10279	1.01089	0.960849	1.05635	1.03127	0.919905	193.36	173.46	210.76	268.772
A0A1D6AGS4	Uncharacterized protein OS=Triticum aestivum PE=3 SV=1 - [A0A1D6AGS4_WHEAT]	51.79	6	25	151	560	61.3968	8.52881	1.00783	0.894773	1.15657	0.956972	1.09876	1.09801	1.22967	0.950478	1.0943	0.859079	0.937354	1.01516	396.844	308.4	372.433	267.841
A0A1D5U7G4	Uncharacterized protein OS=Triticum aestivum PE=3 SV=1 - [A0A1D5U7G4_WHEAT]	51.79	6	19	203	448	49.2648	5.78271	0.85683	0.907909	0.926756	1.10677	1.04432	1.0752	0.935717	1.01838	0.964242	1.02969	1.03785	1.00239	417.78	642.25	474.102	442.959
W5EAC7	Uncharacterized protein OS=Triticum aestivum PE=3 SV=1 - [W5EAC7_WHEAT]	51.76	6	12	183	369	39.9462	5.17334	0.914405	0.920325	0.951982	1.11134	1.14447	1.12492	0.901418	1.11045	0.889204	1.02393	1.06692	1.03653	300.482	783.454	659.675	544.512
W4ZXP0	Malic enzyme OS=Triticum aestivum PE=3 SV=1 - [W4ZXP0_WHEAT]	51.75	8	23	276	570	63.0853	5.8208	1.12136	1.0429	0.976831	1.06719	1.1531	1.11997	0.934914	1.04837	1.00506	0.990433	1.03239	0.97457	751.056	751.615	617.063	769.554
A0A1D5UL37	Peroxidase OS=Triticum aestivum PE=3 SV=1 - [A0A1D5UL37_WHEAT]	51.74	3	12	203	344	35.6582	5.93506	0.999454	0.950103	0.962384	1.24515	1.27177	1.18636	0.866446	0.98668	0.855062	1.11452	1.07078	1.0453	869.314	1072.63	1029.04	1032.24
M8BZF8	ATP synthase subunit O, mitochondrial OS=Aegilops tauschii GN=F775_30510 PE=3 SV=1 - [M8BZF8_AEGTA]	51.72	2	12	137	232	25.6108	9.48096	0.839443	0.622772	0.602029	1.06028	1.0431	0.91693	0.916825	1.11635	0.861716	1.07885	0.996939	1.08612	342.901	532.58	485.6	671.8
W5G7P2	Uncharacterized protein OS=Triticum aestivum PE=3 SV=1 - [W5G7P2_WHEAT]	51.72	1	12	121	232	25.5547	9.56885	0.895364	0.776738		0.983915	0.981252		0.932567	1.15463	0.946626	1.03584	0.99904	0.896054	375.114	450.66	423.263	592.493
W5GLU0	Uncharacterized protein OS=Triticum aestivum PE=3 SV=1 - [W5GLU0_WHEAT]	51.72	1	12	138	232	25.5538	9.45166		0.722739	0.897332		1.01885	1.02231	0.829108	1.1034	0.913516	1.00039	1.01788	1.08881	393.723	533.833	496.919	692.45
A0A1D5UB92	Uncharacterized protein OS=Triticum aestivum PE=3 SV=1 - [A0A1D5UB92_WHEAT]	51.71	1	10	130	205	21.4498	6.63916	1.11706	1.19797	1.27283	1.38063	1.34213	1.15653	0.950777	1.08999	1.05948	0.986476	0.950325	0.97603	201.013	276.955	488.403	304.82
A0A1D5UZ80	Uncharacterized protein OS=Triticum aestivum PE=3 SV=1 - [A0A1D5UZ80_WHEAT]	51.71	1	10	134	205	21.4477	6.41748	0.969146	1.1882	1.27306	1.14525	0.969349	1.20602	1.04333	1.2456	0.902598	0.787476	0.843181	1.07883	191.6	398.139	451.167	268.067
A0A077RRZ5	Uncharacterized protein OS=Triticum aestivum GN=TRAES_3BF083800010CFD_c1 PE=3 SV=1 - [A0A077RRZ5_WHEAT]	51.67	5	17	116	509	54.7732	6.03662	0.925831	0.892574	0.990528	0.858148	1.05992	0.967295	0.998968	0.97986	0.937608	1.0454	1.06704	1.03757	224.087	375.723	387.914	373.675
W5AVW1	Peroxidase OS=Triticum aestivum PE=3 SV=1 - [W5AVW1_WHEAT]	51.63	1	14	70	337	36.3795	7.6499	1.65875	1.19774	1.40522	0.670185	1.0953	1.15269	0.789844	0.862232	0.875421	1.15333	1.19279	1.19239	73.13	169.118	160.83	243.94
A0A1D5XQJ1	Uncharacterized protein OS=Triticum aestivum PE=3 SV=1 - [A0A1D5XQJ1_WHEAT]	51.63	6	15	60	399	42.5562	6.62451	1.03491	1.02382	1.05504	0.900393	1.06033	0.908694	1.12553	1.02769	0.991345	0.896055	0.973567	0.986958	216.386	333.527	161.743	193.112
A0A1D5XEW1	Proteasome subunit alpha type OS=Triticum aestivum PE=3 SV=1 - [A0A1D5XEW1_WHEAT]	51.63	14	14	169	246	27.419	6.80029	0.907189	0.953836	0.936462	1.05209	1.03256	0.966278	0.979159	1.00184	0.949215	0.991543	1.0117	1.01904	505.413	470.4	655.09	562.658
A0A1D5WWG7	Uncharacterized protein OS=Triticum aestivum PE=3 SV=1 - [A0A1D5WWG7_WHEAT]	51.59	3	10	92	157	17.5327	11.1216	1.30648	0.976265	0.961038	0.829882	1.01696	1.00414	1.05167	0.966229	0.990135	1.03949	0.994884	0.989637	41.03	156.766	146.413	106.65
A0A1D5Z4H2	Prefoldin subunit 4 OS=Triticum aestivum PE=3 SV=1 - [A0A1D5Z4H2_WHEAT]	51.59	3	5	31	126	14.4351	4.4624	0.991596	0.800475	0.841985	1.03575	1.04067	1.10555	0.817451	0.953939	0.868253	1.21501	0.982267	1.20632	85.0592	157.597	205.779	72.75
M0X5E7	Uncharacterized protein OS=Hordeum vulgare subsp. vulgare PE=4 SV=1 - [M0X5E7_HORVV]	51.58	5	5	44	95	10.7885	9.30518	1.27129	1.0771	1.12941	0.906298	0.877698	1.01307	0.95745	0.925638	0.991193	0.967458	0.993547	1.03795	132.54	204.139	135.077	245.063
A0A1D5YZ30	Uncharacterized protein OS=Triticum aestivum PE=4 SV=1 - [A0A1D5YZ30_WHEAT]	51.57	7	12	58	287	31.5111	5.74463	0.931196	0.891233	1.14352	0.921117	0.919531	0.976433	1.03832	1.03902	1.02211	0.989439	0.939146	0.953109	64.4533	107.166	79.22	72.88
A0A1D5SAL8	Guanosine nucleotide diphosphate dissociation inhibitor OS=Triticum aestivum PE=3 SV=1 - [A0A1D5SAL8_WHEAT]	51.57	3	17	131	446	49.6689	6.15088		0.798681	0.763305		0.954389	0.87598	0.830416	1.03747	0.943757	1.12878	1.09677	0.967169	214.907	212.691	210.557	229.559
P32112	Adenosylhomocysteinase OS=Triticum aestivum GN=SAHH PE=2 SV=1 - [SAHH_WHEAT]	51.55	1	22	412	485	53.4022	5.92236	0.583907	1.09962	0.416276	0.521017	0.984475	0.599338	0.826355	1.06359	1.1341	1.03324	1.20089	0.793122	809.236	1241.64	1032.53	1031.36
K7AKN9	Uncharacterized protein (Fragment) OS=Phleum pratense PE=2 SV=1 - [K7AKN9_PHLPR]	51.54	1	7	225	130	13.6952	6.78564	1.03658		0.813686	1.07921		0.899812	0.808796	0.90249	0.889934	1.0401	1.07319	1.24459	714.965	734.754	735.652	635.267
A0A0E0NI71	Proteasome subunit alpha type OS=Oryza rufipogon PE=3 SV=1 - [A0A0E0NI71_ORYRU]	51.49	2	10	159	235	25.8423	5.47803	0.834253	1.1111	1.19751	0.962968	0.756047	0.869182	1.23852	1.00983	1.18515	0.906889	0.912097	0.852449	457.488	701.282	474.716	536.642
M7ZF32	Flavoprotein wrbA OS=Triticum urartu GN=TRIUR3_18302 PE=3 SV=1 - [M7ZF32_TRIUA]	51.47	1	9	90	204	21.4537	6.63916		0.990664	1.52635		0.86631	1.10313	1.07506	0.992491	1.07136	0.952097	1.02763	0.970883	257.385	140.89	293.108	112.968
A0A1D5TLC8	Uncharacterized protein OS=Triticum aestivum PE=3 SV=1 - [A0A1D5TLC8_WHEAT]	51.47	2	9	135	204	21.4387	6.41748	1.0515	0.955068	0.952058	1.45754	1.43433	1.60074	1.00891	1.22815	0.91083	0.794193	0.807504	1.10664	183.631	343.547	522.36	327.277
M7YEV6	Uncharacterized protein OS=Triticum urartu GN=TRIUR3_03792 PE=4 SV=1 - [M7YEV6_TRIUA]	51.39	5	18	113	469	52.4391	8.80713	0.922945	1.02941	0.953756	1.00756	0.928761	0.993672	1.00573	0.959615	1.01099	1.02087	1.05249	1.01224	370.927	467.81	457.311	316.939
W5ER88	Uncharacterized protein OS=Triticum aestivum PE=3 SV=1 - [W5ER88_WHEAT]	51.38	2	15	73	399	42.5912	6.30322	0.968099	1.07606	1.03127	1.02233	1.12138	1.3707	0.909766	0.991711	1.00243	1.05426	1.05139	1.02953	146.26	377.059	349.616	197.779
N1QSW5	Phospholipase D OS=Aegilops tauschii GN=F775_09720 PE=3 SV=1 - [N1QSW5_AEGTA]	51.35	2	34	285	812	91.9559	5.51611	1.04608	0.887251	1.10874	0.885029	0.997873	0.894091	1.15988	0.999963	1.05204	0.898155	1.02917	0.949762	649.347	695.302	810.01	571.875
A0A1D6D2L6	Uncharacterized protein OS=Triticum aestivum PE=4 SV=1 - [A0A1D6D2L6_WHEAT]	51.32	2	29	297	717	76.5235	6.16357	0.808377	0.731769	0.926789	0.918202	0.956764	1.23287	0.948358	0.979656	0.941457	1.11567	1.10141	0.995099	791.425	898.462	974.29	1066.93
A0A1D5RY74	Malate dehydrogenase OS=Triticum aestivum PE=3 SV=1 - [A0A1D5RY74_WHEAT]	51.32	8	15	263	341	35.5038	8.38232	1.14544	0.998179	0.886434	1.10911	1.09294	1.01827	0.919078	1.02849	0.953571	0.973754	1.0163	0.999989	1043.08	1014.56	959.972	949.413
A0A1D5XU32	Uncharacterized protein OS=Triticum aestivum PE=4 SV=1 - [A0A1D5XU32_WHEAT]	51.29	5	17	126	427	45.2871	5.22412	1.29979	0.996117	0.919544	1.12681	0.953098	0.934824	1.09497	1.04627	1.00651	1.00196	0.969419	0.910222	260.393	218.932	251.834	218.628
D8L9B3	Protein disulfide isomerase family protein 4-1 OS=Triticum aestivum GN=pdil4-1 PE=2 SV=1 - [D8L9B3_WHEAT]	51.23	11	16	160	367	40.2359	6.56592	0.891292	0.801784	0.85666	1.0464	1.00787	1.02837	0.840602	1.04148	0.898065	1.05428	1.10107	1.06854	466.47	671.553	1005.18	666.551
A0A1D6RCT3	Uncharacterized protein OS=Triticum aestivum PE=4 SV=1 - [A0A1D6RCT3_WHEAT]	51.22	3	6	121	205	22.2119	4.42432	1.34961	1.32648	1.41971	1.60883	1.41143	1.30433	0.960045	0.825962	0.910591	0.965794	0.983821	1.39497	368.297	644.741	392.152	471.619
A0A1D6RT43	Uncharacterized protein OS=Triticum aestivum PE=4 SV=1 - [A0A1D6RT43_WHEAT]	51.21	2	30	147	906	98.0039	6.55127		1.04374	1.01907		1.14904	0.846499	0.966451	1.09647	1.104	1.13263	1.01073	0.660263	204.137	390.817	370.312	286.065
Q5I7L4	60S ribosomal protein L6 OS=Triticum aestivum PE=1 SV=1 - [Q5I7L4_WHEAT]	51.14	3	11	132	219	24.5254	10.1108	0.719335	1.12962	0.808114	1.00985	0.985014	0.995191	0.764273	1.06168	0.884116	1.05996	1.10104	1.09277	313.35	344.692	321.861	339.3
A0A1D5WJJ5	Uncharacterized protein OS=Triticum aestivum PE=4 SV=1 - [A0A1D5WJJ5_WHEAT]	51.14	3	7	56	176	17.1882	7.97217	1.19699	0.801748	1.21494	1.16959	1.11109	1.00187	1.02738	0.965765	0.917474	1.01165	0.852364	1.22758	174.556	334.477	170.245	171.95
A0A1D6BBC4	Uncharacterized protein OS=Triticum aestivum PE=3 SV=1 - [A0A1D6BBC4_WHEAT]	51.12	3	22	117	491	53.6137	8.01611	0.892053	1.26037	1.12402	1.07541	1.00608	1.04234	1.141	0.99697	1.05955	0.883832	1.00282	0.994031	249.953	130.273	196.728	177.555
A0A1D6CPG2	Uncharacterized protein OS=Triticum aestivum PE=4 SV=1 - [A0A1D6CPG2_WHEAT]	51.11	2	10	103	135	14.6991	4.97021	0.646324	0.971381	0.980372	0.934298	0.98494	1.15372	0.810847	1.07076	1.02449	0.929433	1.21433	1.00588	171.836	315.989	343.184	276.2
A0A1D5WKQ5	Uncharacterized protein OS=Triticum aestivum PE=3 SV=1 - [A0A1D5WKQ5_WHEAT]	51.08	3	15	192	278	30.3641	10.1694	0.930232	0.863172	0.97947	0.906401	0.979356	1.00722	0.982451	0.972479	0.846156	0.919136	1.14422	1.06847	397.848	408.271	452.104	571.815
W5CWR9	Uncharacterized protein OS=Triticum aestivum GN=TRAES_3BF020200010CFD_c1 PE=4 SV=1 - [W5CWR9_WHEAT]	51.03	11	15	50	341	37.6864	6.85889	0.910377	1.01143	0.952371	0.958141	1.01935	1.0388	0.934209	0.863038	0.954183	1.05186	1.09521	1.15314	100.433	194.172	184.891	137.04
A0A1D5VIV7	Uncharacterized protein OS=Triticum aestivum PE=4 SV=1 - [A0A1D5VIV7_WHEAT]	51.03	2	15	60	388	42.9418	5.40186		1.03581	1.05562		1.02523	1.04642	0.960412	0.976013	0.966947	1.09225	1.01207	1.03381	120.933	144.41	225.719	198.8
W5DSB4	Uncharacterized protein OS=Triticum aestivum PE=4 SV=1 - [W5DSB4_WHEAT]	51.02	4	7	75	147	16.5799	10.3159	0.748226	0.866851	0.888665	0.917707	0.937827	1.06096	0.879681	0.988225	0.986042	1.13399	1.09019	1.11093	67.8571	80.92	105.633	91.0027
M7YTC3	Aspartate aminotransferase OS=Triticum urartu GN=TRIUR3_11617 PE=4 SV=1 - [M7YTC3_TRIUA]	51	4	19	80	400	44.5521	6.23975	1.1875	1.00505	1.16166	0.988334	1.04036	0.946135	1.00181	1.15981	0.984035	0.751474	1.01461	1.06566	199.963	302.354	204.262	200.606
F2E1V1	Predicted protein OS=Hordeum vulgare subsp. vulgare PE=2 SV=1 - [F2E1V1_HORVV]	50.98	3	5	25	153	17.276	6.56592	0.966194	0.749526	0.78311	0.871448	0.918298	0.983552	0.881263	1.00025	0.933545	1.01638	1.10144	1.08528	136.587	74.86	86.94	44.55
W5EQ09	Uncharacterized protein OS=Triticum aestivum PE=4 SV=1 - [W5EQ09_WHEAT]	50.94	4	16	121	424	44.825	5.2876	1.00303	1.08688	1.08984	0.758529	1.04999	0.981094	1.12592	0.992141	0.970781	0.861687	0.824535	1.09148	239.836	246.225	207.209	287.136
A0A1D5Y9W8	Clathrin heavy chain OS=Triticum aestivum PE=3 SV=1 - [A0A1D5Y9W8_WHEAT]	50.94	6	68	593	1706	192.833	5.31299	0.907499	0.937032	0.914542	0.957471	1.05967	0.982263	0.826986	1.08119	0.841755	0.926462	1.14677	1.30541	1534.58	1657.84	1803.65	1881.54
A0A1D6BIN9	Uncharacterized protein OS=Triticum aestivum PE=4 SV=1 - [A0A1D6BIN9_WHEAT]	50.92	8	8	41	163	18.6034	6.20166	0.986819	0.952789	0.945525	1.07657	1.03299	0.975267	0.865632	0.921641	1.01402	1.15119	1.09259	0.954703	33.05	31.2133	103.91	63.4
A0A1D6S4A3	Uncharacterized protein OS=Triticum aestivum PE=4 SV=1 - [A0A1D6S4A3_WHEAT]	50.92	2	7	47	218	22.288	9.45166	1.02394	0.958145	1.25059	0.935188	0.975931	1.03282	1.21872	0.894206	1.11264	0.868032	0.942392	1.11056	137.56	258.835	269.443	299.898
W5AQX2	Uncharacterized protein OS=Triticum aestivum PE=4 SV=1 - [W5AQX2_WHEAT]	50.9	2	11	54	334	37.1679	5.50342	1.18172	1.08504	1.08331	0.986516	1.01538	1.02684	1.36492	0.904505	1.17881	0.915879	0.937106	0.89216	247.55	165.176	184.507	153.852
A0A1D6ABK8	Thioredoxin reductase OS=Triticum aestivum PE=3 SV=1 - [A0A1D6ABK8_WHEAT]	50.9	1	9	57	332	34.8425	6.22705	0.925649	1.0424	0.952286	1.14399	0.941287	1.16918	1.077	1.02749	1.03649	0.981028	0.981972	1.01509	217.555	280.684	271.602	243.784
W5DSP8	Uncharacterized protein OS=Triticum aestivum PE=3 SV=1 - [W5DSP8_WHEAT]	50.82	4	12	158	364	39.1657	4.94482	0.980244	0.830517	0.833883	0.938644	1.05421	1.01991	0.949696	1.14427	0.870795	1.00923	0.965753	1.02973	331.541	519.561	560.143	343.86
A0A1D5UIU1	Uncharacterized protein OS=Triticum aestivum PE=4 SV=1 - [A0A1D5UIU1_WHEAT]	50.82	1	17	136	425	47.3569	5.8335	0.988856	1.04751	0.863909	1.09304	1.18889	1.04535	0.979842	1.07973	1.08782	1.18917	0.927788	0.763563	281.933	517.39	510.007	446.068
M7Z9B8	T-complex protein 1 subunit theta OS=Triticum urartu GN=TRIUR3_29226 PE=3 SV=1 - [M7Z9B8_TRIUA]	50.81	3	28	227	681	73.0798	7.28369	1	1.09685	1.14905	0.959251	1.05571	1.01355	1.02951	1.03882	1.03118	0.988154	1.0214	0.920822	587.838	934.663	1038.65	801.736
W5BPN4	Uncharacterized protein OS=Triticum aestivum PE=4 SV=1 - [W5BPN4_WHEAT]	50.8	1	19	89	561	61.0989	6.04932	1.08799	1.02419	1.17372	1.02717	1.07946	1.04798	0.912741	1.31281	0.989433	0.811871	0.811291	1.03537	180.531	326.854	260.629	250.327
W5A5C9	Uncharacterized protein OS=Triticum aestivum PE=4 SV=1 - [W5A5C9_WHEAT]	50.76	1	18	264	394	43.3996	7.7085	0.68974	0.887486	0.897874	0.763916	0.848327	0.99954	0.842288	0.974057	0.972499	1.09945	1.09341	1.05436	394.856	892.15	719.796	663.832
A0A1D5SAF6	Uncharacterized protein OS=Triticum aestivum PE=4 SV=1 - [A0A1D5SAF6_WHEAT]	50.75	2	10	55	268	28.0329	5.93506	1.2802	1.30459	1.47413	0.833748	0.859567	0.969952	1.08272	0.988307	1.09415	0.967927	1.04987	0.885369	202.415	247.048	251.51	107.33
M8D0Y2	Peroxidase OS=Aegilops tauschii GN=F775_05002 PE=3 SV=1 - [M8D0Y2_AEGTA]	50.73	3	13	202	341	36.4676	6.44287	1.15567	1.20125	1.43651	0.960494	0.857862	0.931173	1.23226	0.956278	1.01088	0.853366	1.00329	0.940051	703.392	639.827	770.056	623.893
M8BDX3	Uncharacterized protein OS=Aegilops tauschii GN=F775_27662 PE=4 SV=1 - [M8BDX3_AEGTA]	50.72	1	14	120	349	38.9749	7.09326		1.06714	0.86151		1.05418	1.00456	0.650706	1.02736	1.02222	1.24776	0.9828	1.02822	274.667	306.894	451.13	514.736
A5HE90	Hypersensitive response protein OS=Triticum aestivum GN=hir1 PE=2 SV=1 - [A5HE90_WHEAT]	50.7	9	12	96	284	31.291	5.43994	1.00396	0.967546	0.985491	0.980834	1.05788	1.11243	0.905438	1.04847	0.944974	0.996142	1.04519	1.04885	287.6	266.659	334.238	376.716
W5H3N4	Proteasome subunit alpha type OS=Triticum aestivum PE=3 SV=1 - [W5H3N4_WHEAT]	50.69	2	14	132	288	31.2915	5.42725	0.925721	1.01797	1.02367	1.07802	1.07192	1.01911	0.860412	0.964113	0.996669	1.01667	1.10216	1.08962	431.657	598.306	672.295	547.829
A0A1D5UBL3	Uncharacterized protein OS=Triticum aestivum PE=4 SV=1 - [A0A1D5UBL3_WHEAT]	50.64	2	9	75	235	26.9846	5.05908	0.980091	0.94902	0.980864	1.23182	1.08336	1.04645	0.828637	1.00401	0.906899	1.05057	1.09485	1.0821	161.587	233.019	298.853	275.607
A0A0C4BIM0	Uncharacterized protein OS=Triticum aestivum PE=4 SV=1 - [A0A0C4BIM0_WHEAT]	50.61	4	9	51	164	18.7792	10.4038	1.06922	0.947479	0.918203	1.16637	0.972249	0.995717	0.872543	0.982559	0.997313	1.04994	1.08661	1.05514	37.4067	33.83	63.16	49.13
A0A1D5XKL4	Uncharacterized protein OS=Triticum aestivum PE=4 SV=1 - [A0A1D5XKL4_WHEAT]	50.61	2	20	101	488	54.9516	8.00146	0.802087	0.802856	0.874357	0.855744	0.97788	0.972762	0.978346	1.00965	0.911159	0.973497	1.06364	1.03597	256.973	326.759	246.455	300.715
A0A1D5XXT7	Uncharacterized protein OS=Triticum aestivum PE=4 SV=1 - [A0A1D5XXT7_WHEAT]	50.61	3	21	100	488	54.9176	8.19189	0.919633	0.91189	0.890281	0.953371	0.932929	0.970233	0.926801	1.03577	0.93826	1.0378	1.10027	0.988161	257.313	338.143	255.254	300.16
C8CK11	Phosphomannomutase OS=Triticum turgidum GN=PMM-A1 PE=3 SV=1 - [C8CK11_TRITU]	50.6	1	12	62	249	28.2643	5.84619	1.14234	0.902029	0.823904	1.13985	0.971095	0.984288	0.98614	1.07949	0.984306	1.01208	0.941559	0.996487	111.627	176.617	207.452	139.54
M8B5X8	Uncharacterized protein OS=Aegilops tauschii GN=F775_07588 PE=4 SV=1 - [M8B5X8_AEGTA]	50.57	4	5	15	87	9.66901	9.5542	0.918646	0.852239	1.0238	0.970335	0.930969	1.07803	1.1003	0.996948	1.05267	0.958701	0.996986	1.02098	82.15	24.27	74.03	93.74
A0A0H2UIB6	Uncharacterized protein OS=Triticum aestivum PE=3 SV=1 - [A0A0H2UIB6_WHEAT]	50.56	3	12	39	354	38.4462	6.97607	0.984224	1.1366	0.644609	0.965869	1.06011	1.01632	1.03577	0.9961	1.08071	0.989	1.10174	0.892687	82.0114	49.9599	62.2214	60.52
A0A1D5SSE7	Guanosine nucleotide diphosphate dissociation inhibitor OS=Triticum aestivum PE=3 SV=1 - [A0A1D5SSE7_WHEAT]	50.56	2	20	133	445	49.6738	6.06201	0.946264	0.994631	0.810496	0.909438	0.935724	0.880146	1.09255	0.96894	1.05901	1.0214	1.07715	0.889263	199.822	270.18	416.422	270.013
U5HTF2	Eukaryotic translation initiation factor 3 subunit G OS=Triticum aestivum GN=eIF3g PE=2 SV=1 - [U5HTF2_WHEAT]	50.52	11	11	85	289	31.4548	7.03467	0.96791	0.977778	1.00591	1.04697	0.990495	0.989189	1.0663	0.937511	1.03969	0.996251	1.00636	1.02603	164.836	340.22	175.631	261.515
R7W5L5	Elongation factor Tu OS=Aegilops tauschii GN=F775_06769 PE=3 SV=1 - [R7W5L5_AEGTA]	50.51	8	18	162	396	42.8561	5.84619	1.08425	1.08472	0.95795	1.03652	1.04571	1.04995	1.12576	1.0024	1.03902	0.93854	0.965507	0.971358	397.207	298.332	434.086	396.65
M7ZPJ4	26S proteasome non-ATPase regulatory subunit 14 OS=Triticum urartu GN=TRIUR3_28159 PE=4 SV=1 - [M7ZPJ4_TRIUA]	50.51	11	11	74	295	32.9318	6.31592	0.941764	1.11671	0.972344	1.04089	0.991351	1.03399	1.001	0.954173	1.01657	0.994093	0.973041	1.02806	167.956	266.157	170.68	236.414
B0LXM0	S-adenosylmethionine synthase OS=Triticum aestivum GN=SAMS PE=2 SV=1 - [METK_WHEAT]	50.51	3	16	401	396	43.1527	5.88428	0.889019	0.905603	0.899832	1.14168	1.0017	1.09985	0.901771	1.04124	0.904341	1.16261	1.05253	0.990148	590.847	1233.7	1185.76	998.236
A0A1D6DAB1	Uncharacterized protein OS=Triticum aestivum PE=3 SV=1 - [A0A1D6DAB1_WHEAT]	50.46	2	23	173	545	59.2471	6.21436	0.818415	1.2172	1.38392	0.919967	1.04228	0.887979	0.96789	0.937519	1.02719	1.05798	1.02516	1.05995	415.019	611.323	578.037	540.72
W5AVK6	Peroxidase OS=Triticum aestivum PE=3 SV=1 - [W5AVK6_WHEAT]	50.44	5	13	180	341	36.4865	5.96045	1.12564	1.31034	1.20755	1.05599	1.05992	1.09933	1.0932	1.07504	1.00019	0.877088	0.91801	0.946963	304.803	612.655	548.476	629.937
N1QTB5	Coatomer subunit alpha OS=Aegilops tauschii GN=F775_30868 PE=4 SV=1 - [N1QTB5_AEGTA]	50.42	1	46	274	1184	131.978	6.7124	0.835878	0.815301	1.05551	1.07807	0.932443	1.32876	0.909546	0.943923	0.970722	1.04785	1.06979	1.05145	394.581	681.694	955.184	697.586
A0A1D5VSU1	Peroxidase OS=Triticum aestivum PE=3 SV=1 - [A0A1D5VSU1_WHEAT]	50.39	1	15	137	383	41.2481	8.01611	0.816279	0.514897	0.582502	0.552401	0.968917	0.682038	0.838468	1.03759	0.816606	1.00326	0.889969	1.35432	238.119	360.569	492.48	483.76
W5D157	Uncharacterized protein OS=Triticum aestivum GN=TRAES_3BF078000050CFD_c1 PE=4 SV=1 - [W5D157_WHEAT]	50.36	2	24	115	554	59.8972	4.65283	0.896972	0.932852	0.944446	0.866449	1.03957	0.929028	1.0643	1.07156	0.934472	0.87612	1.01315	0.99962	188.459	238.352	291.867	270.513
A0A1D5UMV4	Uncharacterized protein OS=Triticum aestivum PE=3 SV=1 - [A0A1D5UMV4_WHEAT]	50.36	7	17	140	417	46.3589	6.17627	0.990605	0.950639	1.0127	1.17631	1.08737	0.976257	0.890074	0.993399	0.949635	1.04395	1.07312	1.04396	601.443	409.32	335.192	365.127
A0A1D5ZWJ6	Uncharacterized protein OS=Triticum aestivum PE=3 SV=1 - [A0A1D5ZWJ6_WHEAT]	50.34	8	28	922	584	64.3648	5.26221	0.961283	0.970326	0.886351	0.991486	1.02621	0.994225	0.960886	1.00981	0.994091	1.0195	1.04927	1.02633	2822.89	3532.73	3310.84	3347.28
M8BN43	Putative NADH dehydrogenase (Ubiquinone) 1 alpha subcomplex subunit 5, mitochondrial OS=Aegilops tauschii GN=F775_32599 PE=4 SV=1 - [M8BN43_AEGTA]	50.29	2	7	31	173	19.506	4.85596	1.04727	1.01869	1.19329	0.786891	0.937702	1.07612	1.0529	0.963586	0.991504	0.962616	1.02362	1.01456	107.66	103.981	174.783	168.53
W5E0M1	Uncharacterized protein OS=Triticum aestivum PE=4 SV=1 - [W5E0M1_WHEAT]	50.29	2	7	32	173	19.541	4.75439	1.28497	1.18677	1.44036	0.824661	0.853741	0.968947	1.51433	0.86388	1.19789	0.89647	0.869506	0.864201	96.3933	110.772	138.24	146.49
A0A077RW30	Cysteine synthase OS=Triticum aestivum GN=TRAES_3BF067800160CFD_c1 PE=3 SV=1 - [A0A077RW30_WHEAT]	50.26	2	14	148	392	41.1335	6.40479	1.03738	1.00448	1.03301	1.06319	1.1269	1.18823	1.02711	1.0113	0.95097	1.01301	1.06902	0.940925	250.834	552.889	697.682	858.077
A0A1D5VX24	Uncharacterized protein OS=Triticum aestivum PE=4 SV=1 - [A0A1D5VX24_WHEAT]	50.25	1	15	72	394	43.6342	5.32568	0.903851	0.959719	0.908606	0.951572	0.951937	1.11851	0.964701	0.945195	0.976008	1.01646	1.15735	1.02515	151.134	212.317	303.298	267.813
Q41523	Uncharacterized protein OS=Triticum aestivum PE=2 SV=1 - [Q41523_WHEAT]	50.22	6	11	35	231	25.3675	4.88135	0.822889	0.802392	0.747917	0.93697	0.906888	0.857262	0.903276	0.998227	0.90483	1.06776	1.08542	1.09798	99.1293	79.99	86.6465	77.2961
A0A1D5T8D0	Phosphomannomutase OS=Triticum aestivum PE=3 SV=1 - [A0A1D5T8D0_WHEAT]	50.2	1	12	57	251	28.3484	6.23975	1.16146	0.778421	0.756584	1.25965	1.29976	1.46051	1.11733	1.00212	0.977618	1.03709	0.944542	0.984656	181.72	136.291	175.357	139.332
A0A1D5RYQ7	Uncharacterized protein OS=Triticum aestivum PE=3 SV=1 - [A0A1D5RYQ7_WHEAT]	50.18	3	10	56	281	30.6003	5.05908	1.16132		1.17721	0.836905		0.966898	1.00269	1.03856	1.13653	0.907598	0.974585	0.973786	178.45	161.795	239.994	222.472
A0A1D5YP31	Uncharacterized protein OS=Triticum aestivum PE=3 SV=1 - [A0A1D5YP31_WHEAT]	50.16	2	14	84	321	35.6927	6.44287	0.965248	1.23653	1.02217	0.935396	0.853932	0.715506	1.31629	0.911093	0.787596	0.858738	1.04515	1.06322	296.464	254.464	242.75	206.244
A0A077S159	Uncharacterized protein OS=Triticum aestivum GN=TRAES_3BF039400020CFD_c1 PE=4 SV=1 - [A0A077S159_WHEAT]	50.15	2	40	228	983	108.213	5.5542	0.909558	1.61832	1.25801	0.857932	1.00803	0.955177	1.00915	0.957663	1.09856	1.13086	1.01423	0.880523	458.333	631.843	595.624	514.403
M7YK71	T-complex protein 1 subunit gamma OS=Triticum urartu GN=TRIUR3_16327 PE=3 SV=1 - [M7YK71_TRIUA]	50	26	26	172	558	60.9418	6.32861	0.959231	0.929894	0.89911	0.995643	1.0244	0.97169	0.898261	1.01586	0.970521	1.03297	1.05646	1.02616	193.866	206.122	400.24	243.698
W5AVS5	Uncharacterized protein OS=Triticum aestivum PE=4 SV=1 - [W5AVS5_WHEAT]	50	13	13	139	310	34.7625	6.59521	0.907456	0.952591	0.946252	1.02451	1.00155	1.1052	0.949065	1.04976	0.989959	1.07305	0.997931	0.965811	456.217	342.717	259.137	324.054
M8AT03	Uncharacterized protein OS=Aegilops tauschii GN=F775_26637 PE=4 SV=1 - [M8AT03_AEGTA]	50	3	6	13	192	21.9312	4.77979	0.720864	1.20668	1.23593	0.896037	1.16465	1.01533	1.28061	0.948179	1.08781	0.880038	0.902053	0.928235	143.063	44.27	70.57	74.58
C8CK09	Phosphomannomutase OS=Triticum aestivum GN=PMM-D1 PE=3 SV=1 - [C8CK09_WHEAT]	50	1	12	58	252	28.4474	6.03662	1.13698	1.47102	1.05617	1.02791	1.26183	1.06677	1.17256	0.953473	1.21587	0.936001	0.88302	0.963892	119.852	147.784	202.942	138.992
W5A8K7	Peroxidase OS=Triticum aestivum PE=3 SV=1 - [W5A8K7_WHEAT]	50	2	13	97	340	36.8699	6.87354	0.90171	0.890285		0.936729	1.08969		1.00145	1.15081	1.18558	0.812975	1.14722	0.760376	190.366	237.455	241.07	197.252
A0A1D5XG75	Uncharacterized protein OS=Triticum aestivum PE=3 SV=1 - [A0A1D5XG75_WHEAT]	50	3	13	150	376	41.3672	6.41748	0.947032	0.97503	1.30475	0.988349	0.930747	1.0723	1.31518	1.07983	1.04776	0.828035	0.924106	0.79766	190.476	362.647	410.445	374.11
A0A1D6S206	Uncharacterized protein OS=Triticum aestivum PE=4 SV=1 - [A0A1D6S206_WHEAT]	50	10	10	53	300	33.3398	6.3667	0.942828	0.955023	0.983414	1.0361	1.02738	1.01143	0.9739	1.0062	1.01911	1.04551	1.03185	1.04936	264.68	134.548	187.451	229.21
A0A1D5XYE0	Aconitate hydratase OS=Triticum aestivum PE=3 SV=1 - [A0A1D5XYE0_WHEAT]	49.95	5	35	395	995	106.915	7.2251	0.960209	0.966583	0.9337	1.03232	1.08821	1.0284	0.886548	0.99953	0.938229	1.04802	1.10454	1.01649	991.991	1148.94	1258.4	861.105
W5EIA3	Uncharacterized protein OS=Triticum aestivum PE=3 SV=1 - [W5EIA3_WHEAT]	49.9	2	18	110	479	51.6903	7.92822	1.09537		1.00296	0.872472		0.98702	1.01289	1.10564	1.05855	0.870582	1.10004	0.897161	146.221	165.63	190.493	355.964
A0A1D6CIZ7	3-oxoacyl-[acyl-carrier-protein] synthase OS=Triticum aestivum PE=3 SV=1 - [A0A1D6CIZ7_WHEAT]	49.89	3	15	98	443	46.4423	6.65381	0.876281	0.97545	0.889546	1.03205	1.07908	0.970789	0.972295	1.00411	0.9348	1.08587	0.96694	0.944163	277.176	457.456	677.443	448.472
A0A1D5UQT6	Uncharacterized protein OS=Triticum aestivum PE=4 SV=1 - [A0A1D5UQT6_WHEAT]	49.84	2	13	54	321	33.8312	5.42725	0.844317	1.18589		1.22523	0.975472		1.09817	0.96759	1.19094	0.985873	0.959801	0.896375	75.82	149.859	138.093	171.1
A0A1D5WMJ5	Uncharacterized protein OS=Triticum aestivum PE=4 SV=1 - [A0A1D5WMJ5_WHEAT]	49.8	2	41	216	1020	111.82	5.56689		1.54455	0.946761		0.818872	0.894934	1.17865	0.914484	1.08736	0.961745	1.00108	0.985467	403.626	562.093	608.016	526.38
A0A0F7KKA2	Superoxide dismutase OS=Triticum aestivum GN=MnSOD PE=2 SV=1 - [A0A0F7KKA2_WHEAT]	49.78	3	10	91	225	24.7189	8.6167	1.05935	0.935748	0.963955	1.05903	0.961165	0.997101	0.849201	0.971119	0.908902	1.0057	1.12984	1.1515	174.298	363.973	320.83	284.037
A0A0E3T450	Superoxide dismutase OS=Triticum turgidum subsp. durum PE=2 SV=1 - [A0A0E3T450_TRITD]	49.78	4	10	67	225	24.5877	7.73779	0.981498	0.790846	0.772928	1.28775	1.02249	1.08767	0.851277	1.09972	0.978588	1.045	1.00938	0.986198	94.9667	216.335	202.72	192.08
A0MA43	Ran-binding protein OS=Triticum aestivum PE=2 SV=1 - [A0MA43_WHEAT]	49.76	3	8	37	207	23.1094	4.75439	0.915529	0.828994	0.963559	1.00808	0.970902	0.996342	0.762208	1.00183	0.910343	1.1005	1.21463	1.11964	83.08	203.55	110.29	169.424
A0A1D6S0Q3	Lipoxygenase OS=Triticum aestivum PE=3 SV=1 - [A0A1D6S0Q3_WHEAT]	49.71	2	37	244	849	96.0695	6.59521	0.996247	1.0781	1.03068	1.25972	1.04517	1.01197	1.02852	1.09432	1.02223	1.19072	0.878127	0.791959	456.589	563.429	809.207	631.372
A0A1D5ZBP5	Uncharacterized protein OS=Triticum aestivum PE=4 SV=1 - [A0A1D5ZBP5_WHEAT]	49.7	3	7	48	165	17.7289	5.36377	1.17135	1.21665	1.48314	1.05021	0.81476	1.05634	0.965315	1.13641	1.12381	0.938633	0.943177	0.883378	188.627	297.159	178.877	90.55
M7ZP35	Uncharacterized protein OS=Triticum urartu GN=TRIUR3_30811 PE=4 SV=1 - [M7ZP35_TRIUA]	49.68	2	6	40	157	16.8687	5.80811	1.09935	0.877997	1.06417	1.05881	0.938283	0.837377	0.994576	0.960799	0.96075	0.936299	0.859789	1.21459	154.021	74.4141	115.247	119.26
A0A1D6CD47	Uncharacterized protein OS=Triticum aestivum PE=4 SV=1 - [A0A1D6CD47_WHEAT]	49.68	1	6	40	157	16.8137	5.80811		0.961669	1.11772		1.03185	0.937025	0.908304	1.01548	0.911345	1.09511	1.01887	1.05592	115.713	156.171	126.1	91.36
A0A1D6CLY9	Uncharacterized protein OS=Triticum aestivum PE=4 SV=1 - [A0A1D6CLY9_WHEAT]	49.68	2	6	31	157	16.8027	6.16357	0.9101	1.03793	1.04392	1.00152	0.988795	0.946529	1.12318	1.11667	1.04787	0.873355	0.921083	0.981595	78.32	75.15	151.34	55.1933
A0A1D5YQL7	Uncharacterized protein OS=Triticum aestivum PE=3 SV=1 - [A0A1D5YQL7_WHEAT]	49.66	5	5	16	145	16.7373	5.64307	0.877726	0.785674	0.851149	0.942859	0.9263	1.03404	0.799508	0.895169	0.899261	1.08947	1.08348	1.00435	90.68	24.55	49.34	132.92
M7Z5C6	Glutamate dehydrogenase OS=Triticum urartu GN=TRIUR3_18928 PE=3 SV=1 - [M7Z5C6_TRIUA]	49.64	6	14	141	411	44.4906	6.66846	0.929966	0.979895	0.88367	0.988829	1.04173	1.01156	0.892833	1.01955	0.933804	1.0432	1.09109	0.995226	272.353	401.934	456.433	405.469
A0A077RWX2	Profilin OS=Triticum aestivum GN=TRAES_3BF002600120CFD_c1 PE=3 SV=1 - [A0A077RWX2_WHEAT]	49.62	2	3	5	131	14.0821	4.60205	0.983824		0.839329	0.811782		0.991074	0.982957	1.03791	1.01317	1.02543	1.01772	0.948621	0	0	46.07	15.79
A0A1D5SCB2	Uncharacterized protein OS=Triticum aestivum PE=4 SV=1 - [A0A1D5SCB2_WHEAT]	49.62	1	6	12	131	14.7616	6.59521	0.730443	0.775379	0.93975	0.767851	1.03817	0.87162	0.86	0.860207	0.629162	0.702075	1.84462	1.2673	46.72	81.65	117.5	0
A0A0D9XGB8	6-phosphogluconate dehydrogenase, decarboxylating OS=Leersia perrieri PE=3 SV=1 - [A0A0D9XGB8_9ORYZ]	49.61	2	17	289	514	56.2957	5.52881		0.931243	0.873246		1.27971	1.05419	1.0451	1.08298	1.01257	0.995396	0.988727	0.888318	889.954	1339.07	1045.66	1489.91
Q7XY22	Mitochondrial pyruvate carrier OS=Triticum aestivum PE=2 SV=1 - [Q7XY22_WHEAT]	49.55	1	5	58	111	12.2563	9.49561		0.791367	0.738086		0.85849	0.851281	0.856459	1.0081	0.961799	1.11664	1.06927	1.00848	103.691	153.394	69.54	102.33
A0A1D5SG47	Uncharacterized protein OS=Triticum aestivum PE=4 SV=1 - [A0A1D5SG47_WHEAT]	49.53	3	10	98	214	23.6581	7.81104	0.756399	0.861263	0.848516	1.00367	0.96954	0.987824	0.936258	1.05114	0.971227	1.02789	1.01659	0.989615	234.554	337.145	304.994	326.902
A0A077RXR6	Obg-like ATPase 1 OS=Triticum aestivum GN=TRAES_3BF155200010CFD_c1 PE=3 SV=1 - [A0A077RXR6_WHEAT]	49.49	2	18	154	394	44.239	7.10791	0.733713	0.798975	1.01664	0.69091	0.861404	1.0791	0.882008	0.98683	0.951251	1.07261	1.15229	1.00386	417.818	569.28	723.871	521.901
A0A1D6CM42	Superoxide dismutase [Cu-Zn] OS=Triticum aestivum PE=3 SV=1 - [A0A1D6CM42_WHEAT]	49.48	1	6	63	192	19.3129	5.42725	1.01925	1.53518	1.12526	0.909104	0.891471	1.14844	1.52859	0.874725	1.11072	0.918671	0.867913	0.949084	169.46	349.034	385.815	465.559
A0A1D5XRZ2	Uncharacterized protein OS=Triticum aestivum PE=4 SV=1 - [A0A1D5XRZ2_WHEAT]	49.47	3	4	15	95	10.3303	9.62744	0.957085	1.11021	0.990825	0.966528	0.904625	0.980654	1.08747	0.995414	0.991563	0.992007	0.997244	1.00515	0	79.4831	67.2933	74.8
M8CFN5	O-methyltransferase ZRP4 OS=Aegilops tauschii GN=F775_28837 PE=3 SV=1 - [M8CFN5_AEGTA]	49.44	2	12	157	360	39.3183	6.40479	1.02988	0.933743	1.06104	1.0333	1.11747	1.09227	0.916439	1.00706	0.884979	0.96408	0.994559	1.11731	227.257	387.542	554.537	434.386
F2DYJ0	Proteasome subunit alpha type OS=Hordeum vulgare subsp. vulgare PE=2 SV=1 - [F2DYJ0_HORVV]	49.4	7	13	105	249	27.1498	6.15088	0.839929	0.942972	0.885616	0.932783	0.984704	1.02895	0.951073	1.03244	0.991314	1.04308	1.04622	0.951229	182.362	295.016	201.926	179.079
K3YW72	Uncharacterized protein OS=Setaria italica GN=SETIT_018518mg PE=3 SV=1 - [K3YW72_SETIT]	49.4	1	7	56	168	18.6892	4.57666	0.954155	0.866622	1.05819	0.851204	1.02799	1.06254	0.782467	1.04687	0.842945	1.06823	1.10828	1.18861	172.328	315.304	266.912	313.927
Q03387	Eukaryotic translation initiation factor isoform 4G-1 OS=Triticum aestivum PE=1 SV=2 - [IF4G1_WHEAT]	49.37	2	33	156	788	86.2417	8.01611	0.824763	0.845701	0.680852	0.960181	1.08083	0.899221	0.845715	1.03068	0.899617	1.05036	1.08649	1.0871	288.655	361.348	295.333	333.307
A0A1D5ZWF7	Uncharacterized protein OS=Triticum aestivum PE=4 SV=1 - [A0A1D5ZWF7_WHEAT]	49.32	20	20	153	442	50.3387	7.85498	0.904094	0.878287	0.814916	0.953975	1.05904	1.009	0.874073	1.01712	0.951438	1.06763	1.05355	1.05069	353.722	337.881	410.303	310.503
A0A1D5S7B9	Uncharacterized protein OS=Triticum aestivum PE=4 SV=1 - [A0A1D5S7B9_WHEAT]	49.32	9	18	124	442	47.9716	8.86572	0.945659	1.01841	1.02921	0.840894	0.9101	0.929891	1.11953	0.999527	1.08266	0.980581	1.01789	1.00016	342.243	588.977	414.71	309.138
A0A1D5ZD13	Uncharacterized protein OS=Triticum aestivum PE=3 SV=1 - [A0A1D5ZD13_WHEAT]	49.32	2	16	68	369	40.493	9.08545	0.882745	1.11624	0.849667	0.959299	1.19479	1.04709	0.947673	1.10192	0.906199	0.999152	0.980916	1.04352	60	98.815	54.8557	132.037
N1QVY6	40S ribosomal protein S13-1 OS=Aegilops tauschii GN=F775_32210 PE=3 SV=1 - [N1QVY6_AEGTA]	49.29	2	8	172	140	15.961	10.7261	0.967202	0.856027	1.00864	1.14084	1.19311	1.14689	0.815606	1.07493	0.861898	0.986793	1.02025	1.08935	312.846	456.773	360.127	414.721
M0WM06	Uncharacterized protein OS=Hordeum vulgare subsp. vulgare PE=4 SV=1 - [M0WM06_HORVV]	49.29	4	4	17	140	14.9525	9.33447	0.872421	0.768979	0.924205	0.893095	1.06855	1.04966	0.879368	1.0192	0.910586	1.11378	0.995509	1.07521	85.62	97.2101	0	21.42
A0A0C4BKA8	Uncharacterized protein OS=Triticum aestivum PE=3 SV=1 - [A0A0C4BKA8_WHEAT]	49.28	1	17	177	418	46.7335	8.98291	1.12114	1.14431	0.986079	1.10517	0.990693	1.01215	1.00928	0.983146	0.972528	0.895852	0.994667	1.19346	426.753	334.444	601.951	453.343
A0A1D5UU04	Peroxidase OS=Triticum aestivum PE=3 SV=1 - [A0A1D5UU04_WHEAT]	49.27	3	13	300	341	35.3659	6.88818	1.22789	1.55339	1.43457	1.1344	1.03126	1.10556	1.29311	0.894544	0.924915	0.945805	1.03286	0.893792	933.238	1259.02	1275.04	1340.24
A0A1D6BU60	Uncharacterized protein OS=Triticum aestivum PE=4 SV=1 - [A0A1D6BU60_WHEAT]	49.26	2	29	288	747	80.1183	6.29053	0.881612	1.41104	1.83406	0.86262	1.14229	1.4972	0.897891	0.991442	0.96327	1.06946	1.13392	1.02452	771.598	786.003	860.702	964.96
M7YBV4	Glucose-6-phosphate 1-dehydrogenase OS=Triticum urartu GN=TRIUR3_00603 PE=3 SV=1 - [M7YBV4_TRIUA]	49.25	17	24	160	530	59.8028	7.13721	1.1968	1.10835	1.08678	1.29145	1.15715	1.16352	0.928388	0.975977	0.942758	1.05907	1.07844	1.01332	164.126	325.668	207.492	444.268
A0A1D5XL42	Uncharacterized protein OS=Triticum aestivum PE=3 SV=1 - [A0A1D5XL42_WHEAT]	49.25	1	22	251	530	58.4367	6.16357	1.14604	0.723808	0.977513	1.46719	0.997865	1.10009	0.91614	0.963546	1.23859	0.790207	1.12534	1.07558	746.747	979.928	1598.18	765.852
A0A1D6DIM7	Obg-like ATPase 1 OS=Triticum aestivum PE=3 SV=1 - [A0A1D6DIM7_WHEAT]	49.24	3	19	152	394	44.314	6.94678	1.07095	0.898561		0.916394	0.928459		1.03708	0.927892	1.11323	0.937734	1.18569	0.941434	406.63	572.176	723.871	520.174
M8CYP8	Prefoldin subunit 3 OS=Aegilops tauschii GN=F775_32071 PE=3 SV=1 - [M8CYP8_AEGTA]	49.23	8	8	25	195	21.6912	5.17334	1.06392	1.01335	0.889974	1.02448	1.11971	1.1244	1.03285	0.992499	0.918975	1.0054	0.994348	1.03683	112.1	110.883	113.04	134.34
A0A1D5RRV7	Uncharacterized protein OS=Triticum aestivum PE=4 SV=1 - [A0A1D5RRV7_WHEAT]	49.21	3	13	66	315	34.8589	7.41553	1.21559	1.20825	1.01246	1.35439	0.92784	0.91602	1.04431	1.00075	1.16844	0.960285	0.966757	0.94145	96.795	256.6	81.1922	191.39
W5EBU6	Lipoxygenase OS=Triticum aestivum PE=3 SV=1 - [W5EBU6_WHEAT]	49.2	3	38	268	878	99.4554	6.60986	1.01568	1.06437	1.11709	0.98524	1.12019	1.01596	1.20423	1.03752	1.11729	0.92708	0.900513	0.900903	635.457	629.42	784.128	604.345
M7YLJ3	Bifunctional protein FolD OS=Triticum urartu GN=TRIUR3_06311 PE=3 SV=1 - [M7YLJ3_TRIUA]	49.19	2	10	39	307	32.6824	8.49951	1.11691	1.12714	0.830806	0.849376	1.03973	1.12087	1.09211	1.00398	0.984765	1.11941	0.957868	0.903729	99.81	112.99	167.319	106.72
A0A1D5VD64	Uncharacterized protein OS=Triticum aestivum PE=4 SV=1 - [A0A1D5VD64_WHEAT]	49.16	1	8	53	297	32.2196	8.06006	1.08555	1.10112	1.11799	0.870571	1.20359	1.06617	1.13394	1.05841	1.08803	0.847976	0.967256	0.972879	49.1124	220.665	134.971	172.363
W5HVL4	Uncharacterized protein OS=Triticum aestivum PE=4 SV=1 - [W5HVL4_WHEAT]	49.13	1	11	44	289	32.4851	5.0083	0.852585	0.834327	0.780476	1.04082	0.967938	0.96679	0.849907	1.06151	0.921986	1.10322	1.03273	1.01558	133.521	98.355	125.956	135.847
A0A077RTG8	Malate dehydrogenase OS=Triticum aestivum GN=TRAES_3BF087800010CFD_c1 PE=3 SV=1 - [A0A077RTG8_WHEAT]	49.12	6	12	145	340	35.4306	8.36768	1.0295	0.803742	1.10894	0.975598	1.02226	1.07494	0.936075	1.01617	0.984701	1.00537	1.06584	1.02758	626.535	592.853	623.391	678.306
A0A1D6RQT2	Fructose-bisphosphate aldolase OS=Triticum aestivum PE=3 SV=1 - [A0A1D6RQT2_WHEAT]	49.1	4	15	126	387	41.6604	7.76709	0.771079	0.945028	0.882577	0.996382	0.909572	0.874157	0.900844	0.98108	0.95991	1.01109	1.05819	1.09067	233.992	519.494	330.725	454.533
R7W1Y7	Peroxidase OS=Aegilops tauschii GN=F775_18083 PE=3 SV=1 - [R7W1Y7_AEGTA]	49.06	2	10	43	318	34.1803	7.04932	1.05931	1.0105	1.12092	1.09935	1.23748	1.27399	1.59734	0.941968	1.101	0.88109	0.854949	0.888505	175.99	159.031	137.127	95.35
A0A024FRA5	Protein disulfide-isomerase OS=Triticum aestivum GN=TaPDIL2-2 PE=2 SV=1 - [A0A024FRA5_WHEAT]	49.06	2	23	106	585	63.5493	4.76709	1.15243	0.987744	0.962424	1.074	1.00796	0.977732	1.05432	0.92052	0.976488	1.01919	1.03671	1.00711	269.547	450.345	382.361	324.937
Q5XUU8	14-3-3 protein OS=Triticum aestivum PE=2 SV=1 - [Q5XUU8_WHEAT]	49.05	2	14	311	263	29.8689	4.67822	0.864625	1.08469	1.07272	1.16525	1.14724	1.12342	0.812213	0.989061	0.899496	1.14249	1.17962	1.005	408.175	637.263	615.147	668.221
W5D768	Uncharacterized protein OS=Triticum aestivum GN=TRAES_3BF045600060CFD_c1 PE=3 SV=1 - [W5D768_WHEAT]	49.04	6	28	176	726	78.3563	8.95361	1.17596	0.872564	0.989507	0.979517	1.04874	1.06831	0.990132	0.996418	1.03577	1.08443	0.982986	0.897905	398.812	530.354	382.204	495.265
A0A1D5VHW2	Uncharacterized protein OS=Triticum aestivum PE=3 SV=1 - [A0A1D5VHW2_WHEAT]	49.04	4	28	191	726	78.5303	8.89502	1.35856	1.11979	1.13891	1.23844	1.1856	1.05702	0.926209	1.02655	0.993153	1.01546	0.905447	1.1061	419.276	559.807	416.847	512.948
A0A1D5Y2T2	Coatomer subunit alpha OS=Triticum aestivum PE=4 SV=1 - [A0A1D5Y2T2_WHEAT]	49.01	1	46	273	1218	135.877	7.00537	0.92111	1.08456	0.817064	0.938121	1.15184	0.954875	1.00298	1.0212	1.00245	0.975907	1.0228	0.997868	385.024	666.417	975.103	662.282
A0A1D5T406	Uncharacterized protein OS=Triticum aestivum PE=3 SV=1 - [A0A1D5T406_WHEAT]	49.01	18	26	126	606	67.8156	5.98584	0.934547	0.923352	0.935953	1.07715	1.13927	1.0149	0.883401	1.00042	0.96871	1.09344	1.06543	1.01595	233.543	253.55	327.877	322.837
R7W3K0	Pyruvate kinase OS=Aegilops tauschii GN=F775_07047 PE=3 SV=1 - [R7W3K0_AEGTA]	48.98	2	19	102	537	58.1268	6.90283		1.00658	1.06755		1.09136	1.00577	0.947579	1.03497	0.941591	1.08722	1.01961	1.0045	115.383	220.741	355.868	142.222
A0A1D5U0Y3	Uncharacterized protein OS=Triticum aestivum PE=4 SV=1 - [A0A1D5U0Y3_WHEAT]	48.94	3	18	193	517	55.2658	5.5415	1.2764	1.46786	1.26584	0.870839	0.86645	1.02667	1.23662	0.928992	1.07587	0.999997	1.01009	0.957871	646.754	656.302	905.368	1104.47
A0A1D6CT03	Uncharacterized protein OS=Triticum aestivum PE=3 SV=1 - [A0A1D6CT03_WHEAT]	48.92	1	42	331	836	96.0169	5.21143		1.22449	1.18129		0.865868	1.02754	1.28124	0.974274	1.09715	0.840205	1.04593	0.914712	639.404	679.341	772.671	943.893
Q43220	Peroxidase OS=Triticum aestivum GN=pox4 PE=2 SV=1 - [Q43220_WHEAT]	48.9	1	9	167	319	33.5928	8.42627	1.20695	1.35201	1.21856	0.806713	0.965534	0.99067	1.43506	0.899229	1.05412	0.933882	0.891232	0.963977	386.181	1036.18	783.44	595.944
A0A1D5RZX1	ATP synthase subunit gamma OS=Triticum aestivum PE=3 SV=1 - [A0A1D5RZX1_WHEAT]	48.9	7	12	135	272	29.7934	8.68994	0.887335	0.836358	0.766816	1.08822	0.99927	0.95723	0.910041	1.0363	0.969035	1.11539	1.04445	0.950368	501.057	658.28	461.661	484.238
O24473	Eukaryotic translation initiation factor 2 subunit beta OS=Triticum aestivum PE=1 SV=1 - [IF2B_WHEAT]	48.89	2	13	50	270	30.3695	6.80029	0.902468	0.791653	0.901939	1.07943	0.909676	1.01156	0.89963	1.01772	0.874021	1.09007	1.03913	1.07732	99.08	123.07	174.72	184.522
F2EC14	Predicted protein OS=Hordeum vulgare subsp. vulgare PE=2 SV=1 - [F2EC14_HORVV]	48.85	2	6	68	131	14.4856	9.5542	0.96712	0.790618	1.41293	0.739532	1.1036	0.94579	0.886681	1.16422	0.90513	0.780185	0.82676	1.24085	114.113	142.572	106.143	89.28
A0A1D6SCD2	Peptidylprolyl isomerase OS=Triticum aestivum PE=4 SV=1 - [A0A1D6SCD2_WHEAT]	48.84	4	31	138	559	61.9687	5.40186	0.928081	0.932104	0.91261	1.04247	0.93007	0.9632	0.868853	1.01884	1.05507	1.02886	1.08323	0.922099	255.188	291.099	338.81	198.606
A0A1D5WFN9	Uncharacterized protein OS=Triticum aestivum PE=4 SV=1 - [A0A1D5WFN9_WHEAT]	48.83	1	8	51	299	32.3476	7.81104		1.13556	0.974077		1.23887	1.01694	0.962302	1.15326	0.851299	0.777462	0.971053	1.23341	43.8	223.989	113.781	170.008
A0A1D5YB13	Uncharacterized protein OS=Triticum aestivum PE=3 SV=1 - [A0A1D5YB13_WHEAT]	48.82	5	9	216	170	19.4393	10.272	0.984668	1.04262	1.03517	1.04785	1.10161	0.980615	0.920799	1.02578	0.932418	1.01004	1.02946	1.08135	204.195	506.766	451.663	535.422
A0A1D5T5B4	Uncharacterized protein OS=Triticum aestivum PE=4 SV=1 - [A0A1D5T5B4_WHEAT]	48.82	1	13	90	254	28.843	4.75439	0.93629	1.03633	0.929894	1.08822	1.00146	1.021	0.843551	1.05604	1.08766	1.23568	0.887187	0.877584	57.27	208.354	251.367	255.29
W5FPL6	Uncharacterized protein OS=Triticum aestivum PE=4 SV=1 - [W5FPL6_WHEAT]	48.76	18	19	69	525	56.1756	5.021	1.13203	1.06937	1.09379	1.02363	1.17621	1.04179	0.924704	0.920714	0.842283	1.0268	1.19063	1.06974	255.908	203.637	122.365	213.291
I1GW29	Tubulin beta chain OS=Brachypodium distachyon PE=3 SV=1 - [I1GW29_BRADI]	48.74	1	19	483	435	48.9501	4.79248	0.939552	0.44427	0.6121	0.94379	0.774311	0.353858	0.839902	0.917737	0.71151	0.822077	0.579289	2.0373	1447.54	1548.95	1740.3	1473.57
W5DWB3	Uncharacterized protein OS=Triticum aestivum PE=4 SV=1 - [W5DWB3_WHEAT]	48.71	2	13	45	271	30.5056	6.62451	0.816456	0.73848	0.945802	0.840961	0.846539	1.02651	0.878295	1.01436	0.901125	1.11987	1.05155	1.04375	110.597	99.35	156.51	166.916
A0A1D6AK13	Uncharacterized protein OS=Triticum aestivum PE=3 SV=1 - [A0A1D6AK13_WHEAT]	48.7	2	15	112	460	47.8717	8.104	1.09649	1.24037	1.43121	0.988775	0.963322	0.944607	1.35888	0.909505	1.17243	1.06006	0.884514	0.902347	206.103	527	572.452	299.765
M8B7Y1	Putative 6-phosphogluconolactonase 4, chloroplastic OS=Aegilops tauschii GN=F775_27592 PE=4 SV=1 - [M8B7Y1_AEGTA]	48.66	8	9	73	261	28.3017	5.66846	0.868047	0.739633	0.779512	0.945029	1.13797	1.02337	0.845696	1.04768	0.890122	1.08627	1.0108	1.05146	353.073	177.933	327.583	106.507
W5EMJ3	Uncharacterized protein OS=Triticum aestivum PE=4 SV=1 - [W5EMJ3_WHEAT]	48.66	2	8	79	187	21.1608	11.4146	0.814229	1.07671	0.848711	0.944377	1.11054	0.964933	0.855492	0.960535	0.919829	1.18749	1.08243	1.0682	158.79	298.753	266.595	298.867
A0A1D6CCG2	Uncharacterized protein OS=Triticum aestivum PE=4 SV=1 - [A0A1D6CCG2_WHEAT]	48.66	2	18	105	559	61.3936	5.22412	1.00399	1.3803	1.1509	1.14736	1.09377	1.23097	1.14853	1.05903	0.931235	0.824936	0.880689	0.896455	360.153	385.312	235.101	390.145
A0A1D5XGV8	Uncharacterized protein OS=Triticum aestivum PE=4 SV=1 - [A0A1D5XGV8_WHEAT]	48.66	1	8	79	187	21.0698	11.4878	0.667144	0.67453	0.729011	0.673099	0.788886	0.914624	0.890858	0.989613	0.936157	1.21326	1.1037	0.904132	163.94	299.739	222.529	254.625
W5CT90	Uncharacterized protein OS=Triticum aestivum GN=TRAES_3BF049300050CFD_c1 PE=3 SV=1 - [W5CT90_WHEAT]	48.59	16	20	54	426	50.0031	7.02002	0.953372	0.87864	0.780525	0.983445	0.998012	0.939886	0.928133	0.992802	0.956715	1.05614	1.06304	1.02394	62.71	91.1233	76.0767	69.4705
A0A0C4BJG8	Uncharacterized protein OS=Triticum aestivum PE=3 SV=1 - [A0A0C4BJG8_WHEAT]	48.53	1	8	110	204	21.3687	6.63916	0.846851	0.898889	0.92272	0.82927	0.779772	0.874273	1.28881	0.904845	1.11201	0.93389	0.928369	0.988973	285.124	404.833	526.007	323.889
A0A1D5UUN4	Small ubiquitin-related modifier OS=Triticum aestivum PE=3 SV=1 - [A0A1D5UUN4_WHEAT]	48.51	2	5	18	101	11.1475	5.2749	0.891033	0.857591	1.0404	0.927738	1.03145	1.08413	0.849016	1.04862	0.897712	1.0835	0.938957	1.06884	86.66	88.78	101.13	86.37
W5HYN5	Uncharacterized protein OS=Triticum aestivum PE=3 SV=1 - [W5HYN5_WHEAT]	48.48	1	15	148	394	41.1099	8.33838	1.05401	1.01663	0.886689	1.09785	0.993623	0.994902	0.969779	0.992942	1.00519	1.01663	1.02328	1.04722	476.083	620.439	688.901	587.043
A6YED2	Cytosolic glyceraldehyde-3-phosphate dehydrogenase (Fragment) OS=Lolium perenne GN=GPC3 PE=2 SV=1 - [A6YED2_LOLPR]	48.47	2	12	592	262	28.2334	7.02002	0.998556	1.00781	0.937014	1.09487	1.05566	1.06327	0.992297	1.03418	1.00476	1.03496	1.12029	0.907702	2648.25	2128.57	2300.83	2674.3
A0A1D6DKY7	Uncharacterized protein OS=Triticum aestivum PE=4 SV=1 - [A0A1D6DKY7_WHEAT]	48.47	1	10	80	262	28.2323	6.60986	0.832886	1.17805	1.06326	1.19871	1.1568	1.38099	0.72387	0.932234	1.11829	1.04397	1.04308	1.17661	353.06	247.814	226.89	220.515
A0A1D5XL34	Aconitate hydratase OS=Triticum aestivum PE=3 SV=1 - [A0A1D5XL34_WHEAT]	48.45	2	26	318	776	84.1277	6.59521	0.926749	0.497713	1.15911	0.95095	1.10946	1.03307	0.828717	1.02428	0.751215	0.906583	0.553176	1.79618	746.058	1047.27	1355.83	853.65
A0A1D5YQ65	Tubulin beta chain OS=Triticum aestivum PE=3 SV=1 - [A0A1D5YQ65_WHEAT]	48.42	3	20	522	444	49.8097	4.89404	1.07345	1.01322	1.04559	0.834393	0.903145	0.864434	1.03418	0.997096	1.00065	0.898001	1.01673	1.106	1579.51	1724.93	1959.77	1540.77
A0A1D6AT12	Uncharacterized protein OS=Triticum aestivum PE=3 SV=1 - [A0A1D6AT12_WHEAT]	48.4	1	23	259	593	64.9888	7.18115		1.23196	1.09193		0.985751	0.842771	0.937566	1.03173	1.02621	1.02512	1.24133	0.815966	980.242	1120.57	1235.14	1114.65
A0A1D6DL32	Uncharacterized protein OS=Triticum aestivum PE=3 SV=1 - [A0A1D6DL32_WHEAT]	48.37	1	6	49	184	20.3405	6.53662	1.00679	1.03953	1.27132	0.921807	1.23019	1.05739	0.804722	0.908118	1.24948	0.932937	0.87645	0.868171	255.14	64.6819	171.633	143.47
A0A1D5RSZ0	Uncharacterized protein OS=Triticum aestivum PE=3 SV=1 - [A0A1D5RSZ0_WHEAT]	48.36	2	22	68	579	61.2471	7.03467	1.06325	0.890513	1.05181	1.06675	1.18838	1.11822	0.955287	0.972451	1.02689	1.00377	1.00832	1.1317	87.04	120.394	162.933	105.613
A0A1D5VFL6	Uncharacterized protein OS=Triticum aestivum PE=4 SV=1 - [A0A1D5VFL6_WHEAT]	48.35	6	8	118	182	20.1301	9.72998	0.960932	0.800287	1.05277	1.26119	1.13136	1.205	0.900378	0.979622	0.796134	1.06981	1.00205	1.08582	429.81	491.431	396.404	429.42
A0A1D5ZYD7	Uncharacterized protein OS=Triticum aestivum PE=4 SV=1 - [A0A1D5ZYD7_WHEAT]	48.34	8	23	109	602	65.0758	8.77783	0.828451	0.954004	0.853811	0.969005	1.14227	0.996113	0.946267	1.06893	0.986874	0.981813	0.993731	0.903345	301.532	402.93	151.612	368.129
A0A1D5SJJ4	Dirigent protein OS=Triticum aestivum PE=3 SV=1 - [A0A1D5SJJ4_WHEAT]	48.34	4	4	19	151	16.2422	8.14795	1.25194	1.36832	1.12468	0.973683	1.17786	0.965036	1.05245	1.04044	1.01412	0.9744	0.977294	1.03542	190.25	0	116.02	147.154
W5GD60	Uncharacterized protein OS=Triticum aestivum PE=3 SV=1 - [W5GD60_WHEAT]	48.33	1	25	99	598	63.5975	5.78271		1.63418	1.58453		0.873405	0.829008	1.11354	0.897907	1.13721	0.921804	1.05186	1.02724	207.373	312.854	283.21	286.875
A0A1D5Y5E1	Uncharacterized protein OS=Triticum aestivum PE=4 SV=1 - [A0A1D5Y5E1_WHEAT]	48.33	17	42	321	989	108.558	6.88818	1.08204	1.09727	1.10144	0.896841	0.880675	0.940731	1.11686	1.00999	1.02187	0.921546	0.97233	0.952651	519.784	901.059	771.627	656.442
M7ZXF7	UDP-glucose 6-dehydrogenase OS=Triticum urartu GN=TRIUR3_23458 PE=3 SV=1 - [M7ZXF7_TRIUA]	48.28	1	17	141	464	51.3332	5.8335	1.11084	1.0126	0.940519	1.08412	1.0452	0.955758	1.02952	0.935636	1.00624	0.934497	1.08933	1.10347	153.643	354.419	309.158	246.918
R7W056	Uncharacterized protein OS=Aegilops tauschii GN=F775_52330 PE=3 SV=1 - [R7W056_AEGTA]	48.24	1	12	179	170	19.6921	9.5835	0.913817	1.12622	1.57347	0.958518	0.941804	1.06855	1.06618	0.932477	0.817554	0.975367	1.07731	1.18933	476.663	690.811	571.796	564.089
A0A1D6CTY7	Uncharacterized protein OS=Triticum aestivum PE=4 SV=1 - [A0A1D6CTY7_WHEAT]	48.23	6	6	30	141	15.717	8.32373	0.913625	0.88476	0.828451	1.03994	1.16716	1.10257	0.853273	1.08299	0.914021	1.08724	0.991687	1.08656	131.703	126.584	140.586	108.066
A0A1D5Z9N0	Glutamate dehydrogenase OS=Triticum aestivum PE=3 SV=1 - [A0A1D5Z9N0_WHEAT]	48.23	4	12	98	423	45.2504	6.90283	0.951137	1.33115	0.620842	0.839337	1.36398	0.607714	0.825755	1.11056	1.09368	1.0392	1.03473	0.862832	378.087	321.69	408.54	286.644
Q8LRM8	Translationally-controlled tumor protein homolog OS=Triticum aestivum GN=TCTP PE=2 SV=1 - [TCTP_WHEAT]	48.21	2	10	130	168	18.7943	4.7417	0.839269	0.914065	0.86955	1.12702	1.26983	0.870711	0.859095	1.14053	1.06859	0.820809	1.03484	1.13775	264.493	409.145	290.718	333.092
E6Y289	Translationally-controlled tumor protein OS=Triticum aestivum PE=2 SV=1 - [E6Y289_WHEAT]	48.21	2	10	121	168	18.7663	4.7417	0.846778	0.896293	0.833126	0.997122	0.92565	1.1285	1.02214	0.9116	1.00048	0.812864	1.01536	1.52054	259.223	415.87	338.472	365.78
W4ZUZ6	Dihydrolipoyl dehydrogenase OS=Triticum aestivum PE=4 SV=1 - [W4ZUZ6_WHEAT]	48.21	2	22	210	502	52.7034	7.18115	0.867991	0.888204	0.973114	1.21352	1.10508	1.09064	0.954168	0.99481	0.939138	1.14313	1.0625	0.968448	430.325	951.638	1053.51	934.17
A0A1D5RU62	Uncharacterized protein OS=Triticum aestivum PE=4 SV=1 - [A0A1D5RU62_WHEAT]	48.17	8	8	30	164	17.8891	6.34131	1.0674	0.994951	0.916564	1.27258	1.05028	1.0857	0.958993	1.07801	1.01602	0.997335	0.933205	0.995393	65.68	58.22	55.946	42.64
W5H2V3	Uncharacterized protein OS=Triticum aestivum PE=3 SV=1 - [W5H2V3_WHEAT]	48.16	2	25	111	598	63.6256	5.78271	0.92899	0.82125	1.29366	1.25393	1.17988	1.0455	0.944409	0.803013	0.920612	1.10901	1.23884	1.10306	275.673	296.909	379.44	366.157
I1IA29	Uncharacterized protein OS=Brachypodium distachyon GN=BRADI_3g44480 PE=4 SV=1 - [I1IA29_BRADI]	48.16	2	32	401	843	93.9827	6.3667	0.974373	0.981732	0.9194	1.08309	1.08753	1.26405	1.03854	0.857135	1.0383	0.878312	1.01516	1.2915	897.367	1039.72	1429.97	1143.62
A0A1D5WYC0	Uncharacterized protein OS=Triticum aestivum PE=4 SV=1 - [A0A1D5WYC0_WHEAT]	48.16	2	24	264	652	70.2378	7.32764	0.915495	0.880728	0.913045	0.977346	0.834554	0.893835	1.17635	1.01145	1.07715	0.921574	0.987601	0.855307	455.856	877.087	699.047	750.601
W5D4Q6	Phospholipase D OS=Triticum aestivum GN=TRAES_3BF048200040CFD_c1 PE=3 SV=1 - [W5D4Q6_WHEAT]	48.15	1	33	283	812	91.9901	5.51611	1.0677	1.16827	1.13045	0.692817	0.974389	1.01692	1.09493	0.969627	1.0465	0.952571	1.03544	0.996232	617.098	670.345	779.994	568.289
A0A1D5V1X6	Uncharacterized protein OS=Triticum aestivum PE=4 SV=1 - [A0A1D5V1X6_WHEAT]	48.15	10	10	39	243	27.4548	10.1694	0.98063	1.18283	1.08832	1.05193	0.988699	0.935865	0.931114	0.945492	1.03868	1.08789	0.967586	0.959053	74.63	102.817	137.167	101.96
A0A1D6ATQ1	Uncharacterized protein OS=Triticum aestivum PE=3 SV=1 - [A0A1D6ATQ1_WHEAT]	48.13	4	7	43	214	24.2872	5.65576	1.01727	1.31455	1.10651	0.772137	0.968215	1.04159	1.04613	0.962953	1.09477	1.03031	1.00382	0.868912	85.1867	38.76	115.42	54.23
M8CFC4	40S ribosomal protein SA OS=Aegilops tauschii GN=F775_32135 PE=3 SV=1 - [M8CFC4_AEGTA]	48.05	2	12	266	308	33.2775	5.021	1.22822	1.12569	0.993048	1.08999	1.04006	1.18335	0.994792	0.991428	0.954573	0.871469	0.832463	1.03757	639.581	822.481	815.283	610.729
D9IVC9	Actin OS=Pogonatherum paniceum PE=2 SV=1 - [D9IVC9_9POAL]	48.01	2	15	335	377	41.481	5.59229	0.918179	1.15708	1.00198	0.809784	1.0935	0.920763	1.17533	0.840286	1.00728	0.931703	0.955827	1.23115	380.768	695.59	725.453	961.628
A6MZK6	Tetraspanin family protein (Fragment) OS=Oryza sativa subsp. indica PE=2 SV=1 - [A6MZK6_ORYSI]	48	1	1	6	25	2.89041	6.39209	1.0379	1.20094	1.32142	1.05077	0.956841	1.03988	1.1416	0.958907	0.988065	0.929659	1.08905	1.00714	38.26	33.67	31.4	32.46
D8L9J3	Dolichyl-diphosphooligosaccharide--protein glycosyltransferase, putative, expressed OS=Triticum aestivum GN=TAA_ctg0091b.00200.1 PE=4 SV=1 - [D8L9J3_WHEAT]	47.97	7	26	178	688	74.6619	6.7124	0.920813	0.896772	0.784021	0.960719	0.941694	0.904801	0.959223	1.03912	0.97137	1.04694	1.01617	1.00032	502.8	496.045	429.668	573.256
W5G8P8	60S ribosomal protein L6 OS=Triticum aestivum PE=3 SV=1 - [W5G8P8_WHEAT]	47.95	1	11	101	219	24.6035	10.1841	0.822234	0.817771	0.802488	0.990411	0.983865	1.20032	0.997021	0.953626	0.901346	0.990603	1.00222	1.20295	230	193.811	226.743	130.456
A0A1D5Y142	Uncharacterized protein OS=Triticum aestivum PE=4 SV=1 - [A0A1D5Y142_WHEAT]	47.94	1	17	107	388	44.4812	5.51611		0.668862	0.85476		0.80377	0.867818	0.834179	0.900776	1.02629	1.129	1.23733	0.972542	216.727	326.783	397.107	248.93
A0A1D6B2L5	Uncharacterized protein OS=Triticum aestivum PE=4 SV=1 - [A0A1D6B2L5_WHEAT]	47.91	1	31	277	597	65.96	7.25439	1.44635	1.57638	1.43827	2.5749	1.61285	1.81619	0.932175	0.940842	0.877718	0.827886	1.15501	1.32683	435.5	631.144	623.609	731.367
A0A1D6AN16	Uncharacterized protein OS=Triticum aestivum PE=4 SV=1 - [A0A1D6AN16_WHEAT]	47.91	3	31	266	597	65.9749	7.25439	1.71725	1.34355	1.57934	0.413101	1.19801	1.04423	0.941695	1.0579	1.02356	1.05383	1.00552	0.965116	426.383	579.286	611.166	650.799
A0A1D5YKH5	Uncharacterized protein OS=Triticum aestivum PE=3 SV=1 - [A0A1D5YKH5_WHEAT]	47.89	3	26	90	781	88.2916	4.98291	0.884953		0.874934	0.930378		0.966571	1.15728	0.898997	1.25927	1.0029	1.00227	0.8533	277.884	257.949	259.687	326.472
A0A096UT18	Uncharacterized protein OS=Triticum aestivum PE=4 SV=1 - [A0A096UT18_WHEAT]	47.87	7	20	99	539	61.227	6.26514	0.941232	1.03759	0.813816	1.12441	1.06384	0.924352	0.950377	1.00862	0.954225	1.04169	1.03251	0.986241	294.27	209.592	187.44	228.164
M0YUL2	Uncharacterized protein OS=Hordeum vulgare subsp. vulgare PE=4 SV=1 - [M0YUL2_HORVV]	47.85	1	12	108	372	38.686	8.26514		1.20629	1.35757		0.96815	0.943146	1.55886	1.04605	1.17037	0.802366	0.774109	0.76892	226.253	309.979	337.703	363.016
A0A1D5UWN7	Phospho-2-dehydro-3-deoxyheptonate aldolase OS=Triticum aestivum PE=3 SV=1 - [A0A1D5UWN7_WHEAT]	47.85	3	20	192	535	58.6468	8.23584	1.20984	1.38056	1.36092	1.15933	0.941665	0.988842	1.36848	0.887641	1.04718	0.905726	0.964695	0.997242	394.002	493.759	552.4	353.587
Q6L509	Os05g0460000 protein OS=Oryza sativa subsp. japonica GN=Os05g0460000 PE=2 SV=1 - [Q6L509_ORYSJ]	47.83	1	27	635	646	70.7909	5.21143	0.859171	1.27913	1.06052	0.937694	0.69437	1.00121	0.913365	1.10952	0.939522	1.32301	1.17712	0.5571	1256.24	2458.82	2260.57	2073.37
W5FTZ8	Uncharacterized protein OS=Triticum aestivum PE=3 SV=1 - [W5FTZ8_WHEAT]	47.83	10	12	44	368	40.6366	6.66846	0.963345	0.975445	1.04864	1.01022	0.873509	0.990524	0.974196	0.954445	1.02218	0.983518	1.02816	1.01805	131.1	240.08	143.72	173.527
A0A1D5VXF9	Uncharacterized protein OS=Triticum aestivum PE=3 SV=1 - [A0A1D5VXF9_WHEAT]	47.79	25	28	97	814	89.6152	6.99072	1.07678	1.04375	1.03723	0.939295	0.973972	0.973663	1.07012	0.988497	1.04974	0.982392	0.968088	0.992489	229.465	220.833	240.932	151.812
A0A1D5ZUF4	Uncharacterized protein OS=Triticum aestivum PE=4 SV=1 - [A0A1D5ZUF4_WHEAT]	47.79	11	12	74	429	44.889	6.96143	0.956012	1.05352	1.05437	1.12233	1.17511	1.08006	0.979765	1.01716	0.941608	0.948143	1.03288	1.08766	199.55	312.669	367.329	348.087
A0A1D5TBW7	Uncharacterized protein OS=Triticum aestivum PE=4 SV=1 - [A0A1D5TBW7_WHEAT]	47.76	1	16	133	425	47.3188	5.8335	1.08969	1.03878	0.991219	1.28685	1.15013	1.10431	1.00578	1.08222	1.10393	1.18379	0.918854	0.722627	214.98	446.652	494.86	437.384
A0A1D5SFZ2	Uncharacterized protein OS=Triticum aestivum PE=3 SV=1 - [A0A1D5SFZ2_WHEAT]	47.72	15	19	230	482	51.3548	5.14795	0.873656	0.88037	0.824259	0.879155	0.900642	0.907255	0.86925	1.07929	0.939076	1.0154	1.05595	1.01503	556.511	728.137	763.562	646.241
A0A1D5STP8	Uncharacterized protein OS=Triticum aestivum PE=3 SV=1 - [A0A1D5STP8_WHEAT]	47.71	3	5	49	153	17.1689	7.34229	1.11134	0.884445	0.788462	1.01424	0.968188	1.05463	0.874533	1.02009	0.928048	1.0203	1.07508	1.07615	109.62	159.699	158.383	174.053
A0A1D5XC60	Uncharacterized protein OS=Triticum aestivum PE=3 SV=1 - [A0A1D5XC60_WHEAT]	47.71	1	16	107	436	47.1709	7.35693		1.09258	0.89845		0.909051	1.08766	1.16846	0.85873	1.11832	0.890381	0.911891	1.19671	124.864	165.63	193.82	337.177
A0A1D6B829	Uncharacterized protein OS=Triticum aestivum PE=3 SV=1 - [A0A1D6B829_WHEAT]	47.69	1	7	73	216	22.6988	7.91357		1.02388	1.40568		1.34601	1.01568	1.07826	1.17115	0.983852	0.831973	0.997147	0.928225	236.945	244.317	244.918	223.281
A0A1D5TDT1	Uncharacterized protein OS=Triticum aestivum PE=3 SV=1 - [A0A1D5TDT1_WHEAT]	47.69	4	13	83	346	37.2929	8.19189	0.741293	0.756106	0.857011	0.88457	0.925941	1.16741	0.814651	0.982896	0.908801	0.999342	1.18036	1.13559	210.648	281.296	321.109	304.137
M7ZLF5	Putative fructose-bisphosphate aldolase 3, chloroplastic OS=Triticum urartu GN=TRIUR3_00501 PE=4 SV=1 - [M7ZLF5_TRIUA]	47.68	2	13	106	367	39.5931	6.771	0.821532	1.22873	1.06885	0.947066	0.964266	1.00152	1.03595	1.01794	1.10846	1.07706	1.01695	0.821229	207.522	404.01	207.969	302.345
W5CZV2	Uncharacterized protein OS=Triticum aestivum GN=TRAES_3BF077600030CFD_c1 PE=4 SV=1 - [W5CZV2_WHEAT]	47.66	2	2	6	107	11.5498	5.78271		1.00105	1.1344		1.03473	1.02535	0.976903	1.03223	0.890194	0.871961	0.925368	1.29844	0	108.61	95.98	43.83
M7Z1X3	Glycine dehydrogenase [decarboxylating] B, mitochondrial OS=Triticum urartu GN=TRIUR3_13021 PE=4 SV=1 - [M7Z1X3_TRIUA]	47.61	1	26	130	796	85.808	6.46826	1.15274	0.888103		0.95284	0.954437		1.04466	1.02603	0.956703	1.00859	0.999585	1.00357	240.909	321.943	230.149	221.514
M7ZLJ5	NADH dehydrogenase [ubiquinone] flavoprotein 1, mitochondrial OS=Triticum urartu GN=TRIUR3_25518 PE=4 SV=1 - [M7ZLJ5_TRIUA]	47.6	5	17	106	500	54.6455	7.89893	0.978883	0.960112	1.0309	1.02721	0.968685	0.939927	0.93189	1.02684	0.969446	1.01964	1.00871	1.04899	280.444	451.449	413.905	408.52
W5CTN8	Uncharacterized protein OS=Triticum aestivum GN=TRAES_3BF068700080CFD_c1 PE=4 SV=1 - [W5CTN8_WHEAT]	47.59	3	14	41	435	47.057	5.85889	0.954538	0.893773	0.97491	0.930624	0.962431	0.935275	1.04222	1.03172	1.04902	1.04163	1.09266	0.821944	65.41	134.415	89.7871	115.654
A0A1D5U8G9	Eukaryotic translation initiation factor 3 subunit M OS=Triticum aestivum PE=3 SV=1 - [A0A1D5U8G9_WHEAT]	47.58	4	15	76	414	45.3875	5.35107		1.13054	1.52233		0.952241	0.654922	1.05259	1.01119	1.02735	1.01266	0.870555	1.10558	94.5096	291.599	235.946	327.347
A0A1D5S807	Uncharacterized protein OS=Triticum aestivum PE=3 SV=1 - [A0A1D5S807_WHEAT]	47.53	3	28	615	648	70.972	5.24951	0.98117	1.04241	0.93791	0.969985	0.945101	0.976376	1.38826	0.905807	1.03166	0.970386	0.96095	0.947121	1129.36	1929.92	1721.68	1527.82
W5EM06	Uncharacterized protein OS=Triticum aestivum PE=3 SV=1 - [W5EM06_WHEAT]	47.51	10	17	142	461	50.0303	7.95752	1.00443	0.970483	0.925421	0.946288	1.07865	1.00082	0.938166	1.01208	0.99842	1.03257	1.04238	0.975905	244.573	478.654	404.452	493.52
A0A1D5S3Q1	Uncharacterized protein OS=Triticum aestivum PE=3 SV=1 - [A0A1D5S3Q1_WHEAT]	47.51	11	14	72	362	39.4511	8.22119	1.10459	1.04072	0.966581	0.936111	0.891541	0.963396	1.09532	0.949493	1.05323	0.99462	0.981822	0.978682	152.664	232.058	232.597	230.37
A0A1D5V1B3	Uncharacterized protein OS=Triticum aestivum PE=4 SV=1 - [A0A1D5V1B3_WHEAT]	47.51	3	15	106	442	48.4711	8.99756	0.957751	0.842779	0.711996	0.966598	1.0019	0.957678	1.00573	1.07875	1.03123	0.921362	0.9774	1.02107	294.553	448.702	409.502	322
J3LJW5	Uncharacterized protein OS=Oryza brachyantha PE=3 SV=1 - [J3LJW5_ORYBR]	47.49	1	24	228	577	61.037	5.8335	1.16341		1.29986	1.03276		1.52277	0.88456	0.923122	1.06555	0.822271	0.757096	1.55653	390.219	668.999	668.23	647.846
A0A1D6CXF2	Proteasome subunit alpha type OS=Triticum aestivum PE=3 SV=1 - [A0A1D6CXF2_WHEAT]	47.39	5	10	101	249	27.3182	7.43018	0.895231	0.900655	0.937998	0.995852	1.0411	1.03467	0.847192	1.04143	0.875078	0.965103	1.06418	1.10653	301.392	401.062	523.388	567.76
A0A1D5XCE0	Uncharacterized protein OS=Triticum aestivum PE=4 SV=1 - [A0A1D5XCE0_WHEAT]	47.37	2	4	14	152	16.9218	6.96143		1.12376	1.12592		1.07621	1.14781	1.25711	0.947282	1.12657	1.05209	0.900529	0.848551	21.29	60.79	38.29	37.31
A0A077S3V2	Aspartate aminotransferase OS=Triticum aestivum GN=TRAES_3BF023000050CFD_c1 PE=4 SV=1 - [A0A077S3V2_WHEAT]	47.36	2	19	141	454	49.4874	8.22119	0.883656	0.719288	0.721222	1.03807	1.00092	0.807892	0.84722	1.01889	0.875122	1.10894	1.01966	1.08694	260.729	248.481	455.144	339.021
A0A1D5SX70	Uncharacterized protein OS=Triticum aestivum PE=3 SV=1 - [A0A1D5SX70_WHEAT]	47.35	10	10	37	283	30.4152	6.32861	0.883652	1.0709	0.972649	1.06878	0.994349	0.982061	0.962001	1.01615	0.962799	1.09537	1.01727	0.948956	224.256	180.125	116.01	105.21
W5CQ97	Cysteine proteinase inhibitor OS=Triticum aestivum GN=TRAES_3BF090800010CFD_c1 PE=3 SV=1 - [W5CQ97_WHEAT]	47.33	2	10	58	243	26.732	6.87354	0.894136	0.843311	0.846055	0.935444	0.772746	0.99271	0.799757	0.907909	0.906326	1.13774	1.15164	1.14591	225.951	261.27	179.683	252.767
Q1XHC6	Cysteine proteinase inhibitor OS=Triticum aestivum GN=TaMDC1 PE=2 SV=1 - [Q1XHC6_WHEAT]	47.33	2	10	58	243	26.5889	6.87354	1.3311	1.02948	1.15183	0.865238	1.15025	1.1299	0.947116	1.04971	1.00892	1.18509	1.007	0.811629	102.68	254.816	112.281	217.524
A0A1D6DLJ3	Uncharacterized protein OS=Triticum aestivum PE=4 SV=1 - [A0A1D6DLJ3_WHEAT]	47.3	4	6	90	222	21.1353	6.37939	1.14515	0.882908	1.22072	0.914018	1.09044	0.932872	0.926205	0.95143	1.01318	1.08522	0.981842	0.880041	330.611	689.656	499.202	531.353
A0A1D5WNI0	Uncharacterized protein OS=Triticum aestivum PE=4 SV=1 - [A0A1D5WNI0_WHEAT]	47.3	11	23	167	518	58.3415	6.18896	0.935646	0.977114	1.12628	1.02717	1.044	1.03517	1.00935	1.02515	1.02925	0.959506	1.00254	1.0297	318.802	545.303	495.773	633.139
A0A1D5XYS1	Uncharacterized protein OS=Triticum aestivum PE=3 SV=1 - [A0A1D5XYS1_WHEAT]	47.3	4	8	30	222	24.3602	5.99854	0.873721	0.963696	0.836747	1.20495	0.96585	0.950126	0.953205	1.10398	0.968083	0.925526	0.923187	1.0326	47.0233	131.38	107.127	66.6467
A0A1D6B1C3	Eukaryotic translation initiation factor 3 subunit F OS=Triticum aestivum PE=3 SV=1 - [A0A1D6B1C3_WHEAT]	47.26	9	11	80	292	31.8161	5.24951	0.998006	0.950962	1.00074	1.07123	1.03595	0.993355	0.988114	1.01743	1.00905	0.979987	1.01885	1.01161	268.805	302.662	257.373	183.434
I1GU48	Uncharacterized protein OS=Brachypodium distachyon GN=BRADI_1g26690 PE=4 SV=1 - [I1GU48_BRADI]	47.24	1	10	88	290	31.8983	6.48096	1.03205	0.907705	1.02176	1.01376	0.939365	1.12495	0.979234	0.997919	0.89817	0.895295	0.820133	1.33689	132.728	344.597	208.538	282.399
A0A1D6C9L9	Uncharacterized protein OS=Triticum aestivum PE=3 SV=1 - [A0A1D6C9L9_WHEAT]	47.23	2	17	341	343	37.1894	8.1626	0.547347	0.733007	0.927031	0.634968	0.867765	0.751706	0.729436	1.37329	0.922546	0.794262	0.875772	0.908793	1760.88	1274.88	1313.6	1652.53
A0A1D6BRV9	Uncharacterized protein OS=Triticum aestivum PE=4 SV=1 - [A0A1D6BRV9_WHEAT]	47.22	7	24	150	720	78.8814	5.43994	0.992724	1.0061	0.89429	1.04874	0.975721	1.07113	0.944756	1.01933	1.02212	1.09429	0.967733	0.916221	445.834	598.014	310.94	504.326
A0A1D5TK48	Uncharacterized protein OS=Triticum aestivum PE=4 SV=1 - [A0A1D5TK48_WHEAT]	47.18	2	14	88	373	41.5022	6.91748		1.02333	0.806147		1.04098	0.923277	1.1132	1.29621	0.987004	0.771762	0.928101	0.855189	256.18	219.499	376.52	341.213
M0WRL5	Glutamine synthetase OS=Hordeum vulgare subsp. vulgare PE=3 SV=1 - [M0WRL5_HORVV]	47.15	1	14	105	386	42.0809	6.44287		1.05451	0.985038		1.2261	1.0669	0.990114	0.977382	1.0676	0.951621	1.02544	0.885634	258.161	126.471	241.24	242.41
A0A1D6ACN5	Uncharacterized protein OS=Triticum aestivum PE=3 SV=1 - [A0A1D6ACN5_WHEAT]	47.14	3	14	221	367	39.6874	5.43994	1.08564	1.04655	0.920312	0.677005	1.14126	0.955957	0.800464	1.01894	0.981893	1.03679	1.14622	0.972963	541.924	740.804	733.416	541.836
A9L9U8	ATP synthase subunit beta (Fragment) OS=Dactylis glomerata subsp. hackelii GN=atpB PE=3 SV=1 - [A9L9U8_DACGL]	47.13	2	15	153	471	50.8982	5.24951	1.09094	0.929764	0.878463	1.01651	1.03899	0.994405	1.00519	1.01811	1.0258	0.941392	1.01366	0.9732	192.863	293.032	275.32	217.383
W5C8T3	Peptidyl-prolyl cis-trans isomerase OS=Triticum aestivum PE=4 SV=1 - [W5C8T3_WHEAT]	47.11	2	4	9	121	12.9967	8.88037		1.14397	1.13504		1.09079	1.09453	0.944123	1.06667	0.896288	0.920328	0.827076	1.26155	0	37.38	0	0
A0A1D6A2R4	Uncharacterized protein OS=Triticum aestivum PE=4 SV=1 - [A0A1D6A2R4_WHEAT]	47.1	1	5	29	155	16.7002	7.51807		1.32274	1.30799		1.13763	0.840934	0.391033	1.06968	0.953907	1.4358	1.00122	1.02238	56.34	148.055	116.017	52.84
M7ZEW9	Uncharacterized protein OS=Triticum urartu GN=TRIUR3_11749 PE=4 SV=1 - [M7ZEW9_TRIUA]	47.06	1	8	23	204	22.8934	7.63525	1.21889	0.924662	1.10232	0.977324	0.904457	0.876968	0.991484	0.963616	1.01038	1.08645	0.998229	1.01384	19.54	61.8967	84.31	70.95
A6N0A8	Uv-induced protein uvi31 OS=Oryza sativa subsp. indica GN=OsI_10551 PE=2 SV=1 - [A6N0A8_ORYSI]	47.06	2	2	3	102	11.2027	9.18799	1.03143	1.06869		0.887874	1.14113		1.02619	1.03455	1.04132	1.26288	0.955145	0.72699	28.72	58.76	0	0
A0A1D6BMF2	Uncharacterized protein OS=Triticum aestivum PE=4 SV=1 - [A0A1D6BMF2_WHEAT]	47.06	3	24	74	714	80.2681	5.46533	2.10516	1.54689	1.0909	0.625885	0.878376	0.927099	0.991106	0.984177	1.02485	1.05041	1.09435	0.820397	218.48	179.44	198.13	139.446
A0A1D5Z9K8	Uncharacterized protein OS=Triticum aestivum PE=4 SV=1 - [A0A1D5Z9K8_WHEAT]	47.06	1	8	23	204	22.9194	7.63525		1.45745	1.51622		0.871691	1.00057	1.50222	0.859141	1.32119	0.795635	0.884619	0.88417	19.54	50.19	78.57	61.1767
M0Z2T4	Uncharacterized protein OS=Hordeum vulgare subsp. vulgare PE=4 SV=1 - [M0Z2T4_HORVV]	47.02	4	33	1113	689	76.3342	6.50732	0.836559	0.907356	0.916635	0.781532	0.951975	0.943844	1.07364	1.02128	1.02841	0.969293	0.990741	1.01633	4018.74	6404.94	4689.91	5160.36
A0A1D5TMJ8	Peroxidase OS=Triticum aestivum PE=3 SV=1 - [A0A1D5TMJ8_WHEAT]	47.02	3	10	118	319	33.5468	8.89502	1.13397	1.52499	1.40899	0.940929	0.961397	0.809693	1.12789	1.01011	0.990247	0.922728	1.09554	0.941746	159.465	448.357	382.233	280.315
M7ZZ06	Cytochrome b5 OS=Triticum urartu GN=TRIUR3_29901 PE=3 SV=1 - [M7ZZ06_TRIUA]	47.01	1	4	62	134	14.8395	5.14795		1.06918	1.30406		0.827445	0.952864	1.29564	0.892463	1.07371	0.839854	0.909625	1.09495	147.891	127.108	197.788	89.606
W5FZD8	Uncharacterized protein OS=Triticum aestivum PE=3 SV=1 - [W5FZD8_WHEAT]	47.01	2	4	27	134	14.8085	5.30029	1.12884	0.986792	1.34764	1.0996	0.964036	0.899643	0.970494	0.843552	0.755069	0.512408	1.26218	1.71668	89.3436	114.85	131.186	90.6473
A0A1D5T980	Uncharacterized protein OS=Triticum aestivum PE=4 SV=1 - [A0A1D5T980_WHEAT]	47.01	2	10	34	334	35.3067	5.64307		0.954616	0.995164		1.06256	1.10363	1.06005	1.0488	1.01473	0.956471	0.978196	0.99773	86.7033	152.44	125.91	59.0184
M7ZUX7	Cytochrome b-c1 complex subunit Rieske, mitochondrial OS=Triticum urartu GN=TRIUR3_30560 PE=4 SV=1 - [M7ZUX7_TRIUA]	47	6	9	56	217	23.9363	7.41553	1.09118	0.93777	0.795008	1.36582	1.05361	1.03263	1.05453	1.05812	0.990333	0.914055	0.960679	0.960342	47.94	341.137	356.307	324.737
A0A1D5YY58	Proteasome subunit alpha type OS=Triticum aestivum PE=3 SV=1 - [A0A1D5YY58_WHEAT]	46.99	5	10	96	249	27.2712	8.30908	0.800969	0.868076	0.850144	0.94019	0.971891	0.836193	0.886307	1.00412	0.988076	0.999909	1.05229	1.0035	283.88	472.368	593.34	485.851
W5B3S3	Uncharacterized protein OS=Triticum aestivum PE=4 SV=1 - [W5B3S3_WHEAT]	46.96	1	5	40	115	12.4032	5.66846	0.972449	0.866073	0.824163	1.05736	1.05206	1.0024	0.869703	0.994175	0.948222	1.12778	1.07721	1.01114	22.19	35.06	42.2	0
Q8LNW1	Nascent polypeptide-associated complex subunit beta OS=Oryza sativa subsp. japonica GN=LOC_Os10g34180 PE=2 SV=1 - [Q8LNW1_ORYSJ]	46.95	1	9	50	164	17.6242	7.25439	1.21225		1.20423	1.11695		1.22355	1.25201	0.932728	1.05245	0.946807	0.927149	1.02726	213.663	243.193	239.769	196.41
A0A1D6RYL2	Uncharacterized protein OS=Triticum aestivum PE=3 SV=1 - [A0A1D6RYL2_WHEAT]	46.95	1	12	120	377	40.8044	6.45557		0.972654	0.959992		1.11495	0.930312	1.15933	1.02847	1.12202	0.975712	0.995282	0.819879	334.022	368.712	362.345	229.794
A0A1D6RJH6	Plasma membrane ATPase OS=Triticum aestivum PE=3 SV=1 - [A0A1D6RJH6_WHEAT]	46.93	4	45	601	929	102.188	6.78564	0.907532	0.989473	0.798158	1.12999	0.995828	0.967635	0.929285	1.0047	0.98665	0.99525	1.08298	0.950116	939.592	1856.52	1872.17	1656.13
M7ZBG1	Non-symbiotic hemoglobin OS=Triticum urartu GN=TRIUR3_22461 PE=3 SV=1 - [M7ZBG1_TRIUA]	46.91	7	7	26	162	18.0474	8.11865	1.15523	0.978846	1.19062	1.94528	1.56319	1.89203	0.897625	1.03515	0.851702	0.957954	1.09381	1.1725	84.78	49.47	70.91	53.48
W5FPU7	Uncharacterized protein OS=Triticum aestivum PE=4 SV=1 - [W5FPU7_WHEAT]	46.91	6	6	21	194	21.8443	8.70459	1.06576	0.927652	0.883852	0.891271	0.965817	0.99821	1.00321	1.04999	0.933832	1.15721	0.962568	0.912184	79.24	123.63	129.66	83.7533
A0A0D3FQQ8	Uncharacterized protein OS=Oryza barthii PE=3 SV=1 - [A0A0D3FQQ8_9ORYZ]	46.91	1	26	688	648	71.1401	5.21143	0.922951	0.869667	0.977952	1.16534	0.896261	0.919822	0.963736	0.998495	1.10177	0.853731	0.9493	1.06493	1566.99	2615.37	2691.2	2529.55
M0YVB7	Uncharacterized protein OS=Hordeum vulgare subsp. vulgare PE=3 SV=1 - [M0YVB7_HORVV]	46.9	2	11	137	226	24.5453	4.66553	1.08208	0.914345	0.871531	1.35385	1.24571	1.07922	0.890545	1.2073	0.85691	0.97686	0.946457	1.12768	151.09	406.989	267.238	337.41
W5DXL5	Eukaryotic translation initiation factor 3 subunit K OS=Triticum aestivum PE=3 SV=1 - [W5DXL5_WHEAT]	46.9	10	10	83	226	25.8704	5.16064	0.955047	0.941002	0.927418	1.00944	1.04613	0.973973	0.964375	1.03547	0.954097	1.00139	0.929555	1.01444	90.89	167.45	127.507	133.14
A0A1D6AM62	Uncharacterized protein OS=Triticum aestivum PE=3 SV=1 - [A0A1D6AM62_WHEAT]	46.89	4	29	158	787	87.6878	6.15088	1.05103	0.945003	0.922881	1.02185	0.964264	0.973658	0.935409	0.975008	0.973384	1.03252	1.0674	1.00048	321.713	443.119	627.89	474.63
A0A1D6AQV8	Aconitate hydratase OS=Triticum aestivum PE=3 SV=1 - [A0A1D6AQV8_WHEAT]	46.88	4	34	468	977	106.239	6.82959	1.25668	1.44141	2.04496	0.586677	0.846506	0.430617	1.14872	1.06432	1.13299	0.896248	0.825388	0.951918	895.015	1307.37	1336.67	1310.35
M8B342	Aminotransferase ybdL OS=Aegilops tauschii GN=F775_07026 PE=4 SV=1 - [M8B342_AEGTA]	46.87	14	14	100	399	43.9574	6.0874	0.984097	1.07351	1.01967	1.06797	1.22918	1.07546	0.95947	0.940263	0.938761	1.03335	1.0661	1.07696	282.515	223.814	321.039	256.587
A0A077S6R6	Uncharacterized protein OS=Triticum aestivum GN=TRAES_3BF116800010CFD_c1 PE=3 SV=1 - [A0A077S6R6_WHEAT]	46.86	2	22	98	574	62.2638	9.46631	0.780937		1.00121	1.55304		1.08531	1.0284	1.06375	1.16801	1.08511	0.922588	0.783593	214.762	179.6	209.26	235.959
A0A1D5YZP8	Uncharacterized protein OS=Triticum aestivum PE=4 SV=1 - [A0A1D5YZP8_WHEAT]	46.85	4	24	158	745	81.4569	7.09326	1.08092	1.12382	1.13839	1.075	0.945287	1.1111	1.01162	1.01312	0.969931	0.983523	1.0487	0.969154	445.963	548.418	709.745	733.212
W5BF81	Uncharacterized protein OS=Triticum aestivum PE=3 SV=1 - [W5BF81_WHEAT]	46.84	3	12	80	348	37.4801	8.44092	0.974874	0.700368	0.976329	1.04101	0.886896	1.12068	0.858833	0.98604	0.950418	1.00248	1.18016	1.06148	186.51	289.339	373.625	317.702
A0A0E0P367	Uncharacterized protein OS=Oryza rufipogon PE=3 SV=1 - [A0A0E0P367_ORYRU]	46.84	1	26	670	649	71.2812	5.21143	0.775515	1.07278	0.938475	0.870258	1.20569	1.03053	1.00657	0.830305	1.08276	0.930754	1.15745	1.15098	1566.58	2607.45	2679.86	2525.62
A0A1D5Y978	Uncharacterized protein OS=Triticum aestivum PE=4 SV=1 - [A0A1D5Y978_WHEAT]	46.77	4	10	35	186	19.7386	9.93506	0.768008	1.05457	1.39617	0.851877	0.957941	0.958223	0.932033	1.02063	1.02822	1.01186	1.03056	1.01444	138.76	138.8	78.36	83.6532
M7ZZG4	Ribosomal protein OS=Triticum urartu GN=TRIUR3_09084 PE=3 SV=1 - [M7ZZG4_TRIUA]	46.76	7	11	115	216	24.6172	9.83252	0.954846	0.777261	0.899452	0.898034	1.10397	0.971652	0.858409	1.00272	0.840952	1.086	1.01881	1.16777	63.35	277.114	229.625	276.387
A0A1D5UHC9	3-isopropylmalate dehydrogenase OS=Triticum aestivum PE=3 SV=1 - [A0A1D5UHC9_WHEAT]	46.73	12	12	61	398	41.8598	6.11279	1.11853	0.916528	0.912998	1.11842	1.08254	1.05891	0.888033	1.08737	0.948423	1.01202	0.97162	1.03105	148.241	212.835	180.679	227.083
F2DE13	Predicted protein OS=Hordeum vulgare subsp. vulgare PE=2 SV=1 - [F2DE13_HORVV]	46.72	2	17	217	259	29.3906	10.3452	0.800055	0.717231	0.819422	1.36475	1.1286	1.05377	0.842587	0.959392	0.748973	0.759344	1.09118	1.44365	178.674	253.096	291.551	253.013
A0A1D6C021	Uncharacterized protein OS=Triticum aestivum PE=3 SV=1 - [A0A1D6C021_WHEAT]	46.7	6	14	104	379	42.7035	4.39893	0.974593	0.948583	0.971813	0.730543	1.22177	1.13358	0.750212	1.03305	0.866381	1.09654	1.08674	1.1786	372.167	319.164	264.15	276.832
A0A1D5TYR3	Peroxidase OS=Triticum aestivum PE=3 SV=1 - [A0A1D5TYR3_WHEAT]	46.69	5	15	175	347	37.342	7.40088	1.0314	0.828658	0.933966	1.23476	1.18948	1.08603	0.952185	1.06623	1.00876	1.05837	0.937543	0.956116	346.68	443.379	390.73	413.61
R7WDL2	Isopentenyl-diphosphate Delta-isomerase I OS=Aegilops tauschii GN=F775_31203 PE=4 SV=1 - [R7WDL2_AEGTA]	46.67	1	8	65	225	25.7931	5.47803	0.933359	0.937327	0.876631	1.24121	1.11776	1.01372	0.874507	1.02943	0.854614	1.02864	1.11785	1.10091	148.57	198.295	256.609	200.092
A0A1D6RK35	Peroxidase OS=Triticum aestivum PE=3 SV=1 - [A0A1D6RK35_WHEAT]	46.63	1	12	326	341	35.4379	7.63525	1.10158	0.823284	0.740216	1.00528	0.548629	0.552399	1.21044	1.11677	1.12457	0.908883	0.933963	0.774035	1048.58	1317.82	1255.06	1383.13
A0A1D5V0Z3	Uncharacterized protein OS=Triticum aestivum PE=4 SV=1 - [A0A1D5V0Z3_WHEAT]	46.63	3	9	61	208	22.6259	6.85889	0.90207	0.722872	0.807746	0.901754	0.879696	1.01698	1.03412	1.0346	1.06936	0.866486	0.843287	1.15655	54.97	233.45	201.88	180.177
W5DS49	Uncharacterized protein OS=Triticum aestivum PE=4 SV=1 - [W5DS49_WHEAT]	46.62	2	10	67	266	28.0082	6.82959	0.70574	0.690651	0.778265	0.976753	1.26331	1.03955	0.894549	1.22453	0.811712	0.886391	0.863867	1.12563	187.701	196.66	254.308	199.942
A0A1D6C024	Uncharacterized protein OS=Triticum aestivum PE=4 SV=1 - [A0A1D6C024_WHEAT]	46.62	2	10	63	266	27.9672	6.82959	0.853656	0.992399	1.01943	0.899265	1.08482	1.03131	0.973587	1.0194	1.04673	1.08583	0.90629	0.99591	198.75	198.804	242.978	202.859
A0A1D6RI06	Uncharacterized protein OS=Triticum aestivum PE=4 SV=1 - [A0A1D6RI06_WHEAT]	46.61	2	31	155	766	84.1857	8.04541	0.931537	0.846822	0.962671	1.387	1.26154	1.01619	0.913109	1.29498	1.09131	0.85834	0.722941	0.863151	294.908	376.914	247.405	346.941
A0A1D6BTL7	Uncharacterized protein OS=Triticum aestivum PE=4 SV=1 - [A0A1D6BTL7_WHEAT]	46.51	2	17	201	258	29.3235	10.3452		0.897056	0.927416		1.19353	1.19209	0.799583	0.957768	0.785625	1.16862	1.04813	1.18507	176.067	238.315	251.323	235.53
A0A1D6APP5	Uncharacterized protein OS=Triticum aestivum PE=3 SV=1 - [A0A1D6APP5_WHEAT]	46.49	2	11	43	370	39.4259	5.16064	0.986503	1.38307	1.35118	1.02315	0.780029	0.873388	1.16163	0.95814	1.09175	1.0166	0.935283	0.945739	188.87	173.741	260.116	116.856
A0A1D5S4D6	Uncharacterized protein OS=Triticum aestivum PE=4 SV=1 - [A0A1D5S4D6_WHEAT]	46.48	2	15	71	454	50.7667	6.99072		0.959856	1.00385		0.793698	0.875341	1.2178	0.943358	1.02996	0.922018	0.978485	1.01728	191.466	184.024	115.764	214.104
C3V134	Cp31BHv (Fragment) OS=Triticum aestivum PE=2 SV=1 - [C3V134_WHEAT]	46.47	4	5	17	170	18.9934	4.94482	1.12459	1.3247	1.12543	1.07807	0.990776	1.08213	1.06713	0.961908	1.02182	1.024	1.02804	1.02311	30.64	38.3	40.77	41.44
F2D8A6	Isocitrate dehydrogenase [NAD] subunit, mitochondrial OS=Hordeum vulgare subsp. vulgare PE=2 SV=1 - [F2D8A6_HORVV]	46.41	5	13	116	362	39.7334	7.1958	0.998521	1.01748	0.908014	1.0249	0.986678	0.973858	0.906213	1.06599	0.946654	1.05828	1.06442	0.943276	254.591	512.859	433.277	524.406
A0A1D5TSK6	Uncharacterized protein OS=Triticum aestivum PE=4 SV=1 - [A0A1D5TSK6_WHEAT]	46.41	4	16	68	502	54.9383	4.97021	1.03008	0.911586	1.27161	0.990591	1.01551	1.00796	1.01478	1.01027	0.98969	1.03387	1.05542	0.940519	176.753	291.915	377.318	294.623
A0A1D5TZ01	Uncharacterized protein OS=Triticum aestivum PE=3 SV=1 - [A0A1D5TZ01_WHEAT]	46.4	8	12	48	444	48.6229	7.28369	0.923251	0.971731	0.869307	1.02454	0.886864	0.927576	1.07219	0.999149	1.01695	0.973685	0.982894	0.950528	227.613	86.25	283.48	105.05
A0A1D5V7I2	Uncharacterized protein OS=Triticum aestivum PE=3 SV=1 - [A0A1D5V7I2_WHEAT]	46.4	1	13	176	278	30.3361	10.1694		0.967481	0.944166		1.15126	1.12063	0.854866	0.953992	0.868272	1.08532	1.07362	1.15162	338.195	502.842	464.936	537.236
A0A1D5UBI2	Uncharacterized protein OS=Triticum aestivum PE=4 SV=1 - [A0A1D5UBI2_WHEAT]	46.39	4	4	29	97	10.3854	5.45264	0.868781	0.855386	0.780264	1.11282	1.1581	1.01556	0.818518	0.996475	0.846624	1.15405	0.998495	1.06303	105.04	72.87	64.77	63.1367
A0A1D6BTF1	Uncharacterized protein OS=Triticum aestivum PE=4 SV=1 - [A0A1D6BTF1_WHEAT]	46.37	4	12	60	358	39.0561	5.87158	0.93219	1.00702	0.93463	1.00711	0.931923	0.870258	1.21812	0.984534	0.969913	0.931333	0.999059	0.90232	185.603	159.195	139.39	249.19
I1I0I0	Uncharacterized protein OS=Brachypodium distachyon GN=BRADI_3g13750 PE=3 SV=1 - [I1I0I0_BRADI]	46.36	5	5	52	110	11.2427	4.58936	0.914927	0.900376	0.929493	1.01826	1.06822	1.22165	0.958018	1.0495	0.926861	1.00146	0.933908	1.12315	185.778	343.588	123.833	366.926
A0A1D6SA87	Uncharacterized protein OS=Triticum aestivum PE=3 SV=1 - [A0A1D6SA87_WHEAT]	46.36	8	18	53	494	52.3839	5.85889	0.897076	0.853544	0.863565	0.932142	1.00471	0.985194	0.876902	1.07879	0.999035	1.04431	1.07241	0.936041	170.4	127.03	49.4767	148.05
Q7X7E8	Peptidyl-prolyl cis-trans isomerase (Fragment) OS=Triticum aestivum PE=2 SV=1 - [Q7X7E8_WHEAT]	46.35	7	10	126	233	24.7487	9.56885	1.01173	0.83482	0.916925	1.06543	1.02231	1.00888	0.893428	1.0277	0.923103	1.05544	1.05217	1.00973	249.221	247.588	302.862	263.121
W5HZW2	Dolichyl-diphosphooligosaccharide--protein glycosyltransferase 48 kDa subunit OS=Triticum aestivum PE=3 SV=1 - [W5HZW2_WHEAT]	46.35	2	16	97	438	48.0083	6.21436	0.884699	1.03902	0.901805	1.02018	0.881141	0.949564	1.01821	1.00752	1.01797	0.888979	0.918711	1.1747	281.504	263.226	384.164	193.28
W5GV75	Uncharacterized protein OS=Triticum aestivum PE=4 SV=1 - [W5GV75_WHEAT]	46.35	2	14	64	384	42.9715	6.84424	1.09818	1.07103	1.21396	1.458	1.03281	1.0884	0.922159	1.06441	1.03891	0.996245	0.988395	1.00272	221.41	87.81	143.52	181.762
A0A1D5UBW6	Peptidyl-prolyl cis-trans isomerase OS=Triticum aestivum PE=4 SV=1 - [A0A1D5UBW6_WHEAT]	46.34	2	4	9	123	13.2078	9.36377		1.05679	1.17966		0.963538	0.945654	1.09936	1.14343	1.05477	0.85521	0.842749	0.982043	0	0	0	0
M7YIB0	Putative rhamnose biosynthetic enzyme 1 OS=Triticum urartu GN=TRIUR3_17249 PE=4 SV=1 - [M7YIB0_TRIUA]	46.33	7	13	95	300	33.3491	6.90283	1.02173	0.861889	0.838697	1.07954	0.94681	1.00655	0.914402	1.07261	0.992108	1.01165	1.02535	1.01082	140.593	172.016	265.253	233.137
Q35322	NADH dehydrogenase [ubiquinone] iron-sulfur protein 3 OS=Oryza sativa subsp. japonica GN=NAD9 PE=2 SV=2 - [NDUS3_ORYSJ]	46.32	10	10	103	190	22.9765	7.50342	0.984737	1.09992	0.95853	0.948264	1.03966	0.973615	1.01536	1.01519	1.00874	0.981941	1.0196	0.976777	324.938	291.318	368.564	417.09
W5B9Q2	Uncharacterized protein OS=Triticum aestivum PE=4 SV=1 - [W5B9Q2_WHEAT]	46.32	5	9	106	285	30.5711	6.56592	0.994605	0.933321	0.956847	0.866534	1.02529	1.01363	1.05939	1.00946	0.971683	0.984425	0.994971	1.04447	484.161	434.35	336.361	395.025
A0A1D6BNR2	Uncharacterized protein OS=Triticum aestivum PE=3 SV=1 - [A0A1D6BNR2_WHEAT]	46.31	1	12	63	244	26.5609	9.05615	0.989663	0.834789		0.817222	1.03463		1.10102	0.942243	1.00151	1.01793	0.916016	1.10035	123.75	150.254	336.122	119.993
A0A1D6ANT9	Uncharacterized protein OS=Triticum aestivum PE=3 SV=1 - [A0A1D6ANT9_WHEAT]	46.3	2	6	125	216	22.6428	7.44482	0.899781	0.881658	0.826629	0.968089	1.08848	1.03816	0.938976	1.09925	1.024	0.974268	0.977025	0.950709	535.552	614.008	491.523	482.488
W5A8E0	Uncharacterized protein OS=Triticum aestivum PE=4 SV=1 - [W5A8E0_WHEAT]	46.28	4	8	126	188	21.2768	11.4878	1.02119	1.04463	1.14114	0.983268	0.950801	1.01025	1.13695	0.917689	0.993749	0.940866	0.956083	0.996159	221.794	456.551	338.933	391.475
W5DZ32	Uncharacterized protein OS=Triticum aestivum PE=4 SV=1 - [W5DZ32_WHEAT]	46.27	2	5	17	134	13.9321	4.7417	1.15547	1.17399		1.23854	1.1014		0.901961	0.942279	0.906925	1.10186	1.17211	1.04074	55.59	74.55	21.95	33.13
W5BEC1	Uncharacterized protein OS=Triticum aestivum PE=3 SV=1 - [W5BEC1_WHEAT]	46.25	2	6	48	160	17.2077	5.17334	0.990415		1.11893	1.14014		1.08121	0.827794	0.922504	0.968451	1.11139	1.08672	1.12279	134.602	158.891	152.885	182.358
D8L9Q2	Glucan endo-1,3-beta-glucosidase GII,putative, expressed OS=Triticum aestivum GN=TAA_ctg0661b.00070.1 PE=3 SV=1 - [D8L9Q2_WHEAT]	46.22	4	11	148	331	35.0199	6.354	0.787348	0.822373	0.875108	0.897749	0.996695	0.957255	0.845607	0.994938	0.8784	1.09321	1.14942	1.05785	248.007	674.38	619.386	564.897
I1HQT2	Uncharacterized protein OS=Brachypodium distachyon GN=BRADI_2g47760 PE=4 SV=1 - [I1HQT2_BRADI]	46.21	1	5	51	145	16.4087	10.228	1.24745	0.984034	0.954206	1.05644	1.1734	0.951894	0.900182	0.739897	1.01746	1.13031	1.08777	1.26608	52.04	35.4757	88.93	37.34
W5AIS4	Alpha-galactosidase OS=Triticum aestivum PE=3 SV=1 - [W5AIS4_WHEAT]	46.18	4	12	86	353	38.8306	6.43018	0.966772	1.11881	0.959732	1.0594	1.08964	0.974665	1.00048	0.975177	1.05914	0.886549	0.954461	0.978214	223.78	300.827	288.153	217.133
A0A1D6REG4	Uncharacterized protein OS=Triticum aestivum PE=3 SV=1 - [A0A1D6REG4_WHEAT]	46.17	3	19	132	522	57.4125	5.85889	1.1208	1.05511	0.94325	1.09025	0.863587	0.896671	1.07211	1.02705	1.00989	0.903698	0.969576	0.965561	222.847	396.774	438.144	282.43
A0A1D5RU35	Uncharacterized protein OS=Triticum aestivum PE=3 SV=1 - [A0A1D5RU35_WHEAT]	46.17	2	19	134	522	57.4215	6.01123	1.00637	1.29392	1.0186	0.78133	0.840139	0.826935	0.97485	0.969143	0.998219	1.00808	0.900493	1.07639	251.613	435.511	381.493	305.458
F2D5L5	Predicted protein OS=Hordeum vulgare subsp. vulgare PE=2 SV=1 - [F2D5L5_HORVV]	46.15	1	7	60	247	27.0847	5.09717	0.910377	1.04376	0.934925	1.16233	0.937212	1.1374	1.08396	1.17036	1.09616	0.745519	0.941503	0.968596	234.563	277.209	223.55	220.63
F8S6U5	Pathogenesis-related protein 1-15 OS=Triticum aestivum GN=Pr-1-15 PE=3 SV=1 - [F8S6U5_WHEAT]	46.11	5	6	32	167	18.363	9.78857	0.849195	0.961681	0.984007	0.813885	0.971039	1.0593	1.11423	1.03928	1.04314	0.924003	0.972707	0.982314	31.21	111.17	100.04	20.94
A0A1D5Z2E0	Uncharacterized protein OS=Triticum aestivum PE=3 SV=1 - [A0A1D5Z2E0_WHEAT]	46.09	2	25	89	781	88.2466	4.98291	0.948984	1.00149		1.07376	0.910353		0.902841	0.919232	1.04069	1.17976	1.12109	0.926634	257.335	283.22	259.594	320.652
W5B080	Uncharacterized protein OS=Triticum aestivum PE=4 SV=1 - [W5B080_WHEAT]	46.08	3	3	34	102	11.0016	9.5249	0.84186	0.831945	1.07699	0.84626	0.973883	0.993735	1.06799	1.08381	1.00128	0.99818	0.966475	0.928641	66.3667	80.2164	99.5567	98.8886
A0A1D6ABY4	Uncharacterized protein OS=Triticum aestivum PE=3 SV=1 - [A0A1D6ABY4_WHEAT]	46.07	16	18	108	369	41.9228	7.43018	1.01561	1.03751	1.01029	0.997848	1.00308	0.988104	1.03014	1.00723	1.00124	1.05697	1.04122	0.975919	111.718	141.595	154.438	129.432
A0A1D6RRC2	Uncharacterized protein OS=Triticum aestivum PE=3 SV=1 - [A0A1D6RRC2_WHEAT]	46.07	5	11	41	356	38.6513	6.82959	1.21162	1.2298	1.19504	0.994524	1.06657	1.04244	1.03971	0.968893	1.05824	0.987025	1.01076	1.02309	92.1743	41.1799	92.6058	71.1986
A0A1D5XQ60	Dirigent protein OS=Triticum aestivum PE=3 SV=1 - [A0A1D5XQ60_WHEAT]	46.06	4	10	33	330	35.2308	8.83643	0.966921	1.01009	1.12804	1.26849	1.12902	1.1739	0.933141	0.966341	0.984194	1.05661	1.03843	0.961961	45.73	55.96	99.9233	43.29
M8AWD0	Pyruvate kinase OS=Aegilops tauschii GN=F775_29572 PE=3 SV=1 - [M8AWD0_AEGTA]	46.04	1	17	88	530	57.7518	6.32861	1.10113	1.0823		1.31217	1.12747		0.719288	1.03845	1.04979	1.14779	0.938421	1.01714	142.943	258.323	295.656	383.589
M7ZU78	Pleckstrin homology domain-containing family A member 8 OS=Triticum urartu GN=TRIUR3_13560 PE=4 SV=1 - [M7ZU78_TRIUA]	46.04	5	8	93	202	22.6282	6.68311	0.869639	0.802912	0.739213	0.967616	1.01136	1.02403	0.863256	1.05436	0.909473	1.05238	1.10453	1.01152	219.388	191.186	199.223	159.01
A0A1D5X1H8	Uncharacterized protein OS=Triticum aestivum PE=4 SV=1 - [A0A1D5X1H8_WHEAT]	46.04	1	17	107	404	46.5362	5.36377	0.882361	0.921871	0.880279	1.07332	0.97164	0.986622	0.92932	0.968845	0.941195	1.07889	0.992269	1.1156	216.727	292.626	390.949	228.793
A0A1D6BJP3	Uncharacterized protein OS=Triticum aestivum PE=4 SV=1 - [A0A1D6BJP3_WHEAT]	46.02	3	23	296	591	63.6231	7.34229	1.11167	1.2239	1.17262	0.958536	0.917055	0.837455	0.950806	0.936175	0.965673	1.04371	1.0858	1.05774	458.892	1055.61	903.984	853.477
M7ZX10	26S protease regulatory subunit 4-like protein OS=Triticum urartu GN=TRIUR3_19282 PE=3 SV=1 - [M7ZX10_TRIUA]	46	3	16	175	450	49.6971	6.21436	0.878476	0.88921	1.00089	0.99481	0.941021	0.987457	0.939769	0.949076	0.979218	1.02513	1.04925	1.03027	396.133	496.152	430.582	426.502
M8BZD7	Peroxidase OS=Aegilops tauschii GN=F775_25976 PE=3 SV=1 - [M8BZD7_AEGTA]	45.99	3	9	61	324	34.76	5.10986	1.56431	1.57462	1.3185	0.792776	0.787293	0.99259	1.90197	0.796903	1.04886	0.758257	0.8728	0.8827	99.97	230.783	179.66	196.035
A0A1D5XSS6	Uncharacterized protein OS=Triticum aestivum PE=3 SV=1 - [A0A1D5XSS6_WHEAT]	45.99	3	27	569	648	71.0701	5.16064	1.09973	0.896684	0.8727	1.14024	1.0585	0.934749	0.902768	0.976987	0.957556	1.08084	1.06368	1.07277	971.092	1770.95	1621.53	1442.18
I1HST7	Uncharacterized protein OS=Brachypodium distachyon GN=BRADI_2g53340 PE=4 SV=1 - [I1HST7_BRADI]	45.97	1	19	192	559	60.4159	5.77002	1.0972	0.845415	0.757444	1.12652	1.08006	0.837305	0.81824	0.985162	0.965415	1.05684	1.27482	0.960648	273.377	670.332	495.992	624.469
A0A1D6B5N4	Uncharacterized protein OS=Triticum aestivum PE=4 SV=1 - [A0A1D6B5N4_WHEAT]	45.93	2	23	95	577	63.2524	6.82959	0.979334	0.950983		1.03188	0.987932		0.911944	0.950523	0.951279	1.03037	1.06245	1.14365	179.377	387.811	237.318	304.359
A0A0A7DPH2	Superoxide dismutase [Cu-Zn] OS=Saccharum spontaneum GN=SOD-1b PE=3 SV=1 - [A0A0A7DPH2_SACSP]	45.89	2	6	52	207	20.7695	5.61768		1.48538	1.08202		0.822839	1.08631	1.05135	1.08173	1.08041	0.924398	0.921168	0.972332	149.617	256.524	231.64	248.73
A0A1D6ANT1	Uncharacterized protein OS=Triticum aestivum PE=3 SV=1 - [A0A1D6ANT1_WHEAT]	45.89	2	16	176	377	39.3943	9.21729	0.835104	0.872153	0.871464	0.957705	1.02079	1.01415	0.868651	1.05105	0.92338	1.06297	1.02001	1.06954	417.128	660.072	432.447	620.543
Q75QN9	Cold shock domain protein 2 OS=Triticum aestivum GN=WCSP2 PE=2 SV=1 - [Q75QN9_WHEAT]	45.85	2	5	108	205	19.2135	5.90967	1.19306	1.26383	1.24725	1.04975	1.12528	1.13818	1.18618	1.05071	1.0107	0.783518	0.903092	1.04456	237.41	569.94	599.556	538.436
A0A0E0DPK3	Uncharacterized protein OS=Oryza meridionalis PE=3 SV=1 - [A0A0E0DPK3_9ORYZ]	45.85	1	11	263	205	23.4019	5.38916	1.15806	1.67031	1.43422	0.475834	0.954024	0.908138	1.28917	0.920938	1.10366	0.85613	0.854261	0.941237	151.562	304.786	379.004	380.578
A0A0D9WJS2	Uncharacterized protein OS=Leersia perrieri PE=4 SV=1 - [A0A0D9WJS2_9ORYZ]	45.83	1	9	60	216	24.0671	5.94775	0.938789		1.05138	1.00785		1.21374	0.945207	1.02763	0.942524	0.951438	0.954865	1.18438	102.322	157.402	127.211	101.114
W5FUM2	Uncharacterized protein OS=Triticum aestivum PE=3 SV=1 - [W5FUM2_WHEAT]	45.82	2	14	42	395	43.3663	6.66846	1.13702	0.867355	1.15496	1.39778	1.37994	1.17928	0.967844	1.13693	0.927863	0.790973	0.864351	1.00611	86.35	107.71	47.37	119.85
A0A1D5XIA9	Phosphoserine aminotransferase OS=Triticum aestivum PE=3 SV=1 - [A0A1D5XIA9_WHEAT]	45.82	3	15	111	419	44.2506	8.57275	1.01281	0.93114	0.768018	1.00868	0.971753	1.06933	1.0183	0.891013	1.00079	0.915764	0.955	1.06063	210.74	352.531	346.241	244.033
A0A077RSE3	Pyruvate kinase OS=Triticum aestivum GN=TRAES_3BF026900020CFD_c1 PE=3 SV=1 - [A0A077RSE3_WHEAT]	45.81	1	18	93	513	55.4425	7.50342		1.18892	1.09575		1.05276	1.04891	0.98074	1.0465	1.0476	1.26927	0.822436	0.839323	115.383	171.393	333.28	83.15
A0A1D5V0C7	Uncharacterized protein OS=Triticum aestivum PE=4 SV=1 - [A0A1D5V0C7_WHEAT]	45.81	9	9	33	310	33.6161	7.28369	0.964349	1.22133	1.01329	0.916309	0.884497	0.970224	1.11229	1.04531	1.05984	0.915039	0.953318	0.976488	81.72	121.603	117.75	80.4243
A0A077RSL3	Uncharacterized protein OS=Triticum aestivum GN=TRAES_3BF046400010CFD_c1 PE=4 SV=1 - [A0A077RSL3_WHEAT]	45.73	1	13	94	422	45.1171	5.23682	1.03745	1.1521	1.16726	0.835542	0.912864	0.908379	1.06845	0.992553	1.14799	0.969421	0.999512	0.918856	180.895	137.055	177.977	144.84
A0A1D5WG96	Uncharacterized protein OS=Triticum aestivum PE=4 SV=1 - [A0A1D5WG96_WHEAT]	45.73	1	13	96	422	45.1461	5.17334	1.00008	1.06419	1.47683	0.862578	0.89656	0.966364	1.25834	0.894702	1.09354	0.938222	0.964289	0.999054	153.96	204.649	205.294	143.964
A0A1D5Y3F5	Uncharacterized protein OS=Triticum aestivum PE=4 SV=1 - [A0A1D5Y3F5_WHEAT]	45.69	2	21	81	545	58.3029	8.71924	1.19278	1.81303	1.42536	0.758348	0.761403	0.846679	1.49628	0.852218	1.22657	0.862191	0.912345	0.867505	153.77	327.837	386.031	339.189
M8B2J5	Copper chaperone for superoxide dismutase OS=Aegilops tauschii GN=F775_30722 PE=4 SV=1 - [M8B2J5_AEGTA]	45.68	4	7	21	243	25.7581	4.97021	0.868071	1.07769	1.20694	0.971048	0.935135	0.994627	1.19523	0.971115	1.06442	0.959331	0.924028	0.979805	0	46.1433	58.25	75.3333
A0A1D6DIT0	60S ribosomal protein L13 OS=Triticum aestivum PE=3 SV=1 - [A0A1D6DIT0_WHEAT]	45.67	2	10	106	208	24.1001	10.9019	1.08918	1.49266	1.25632	0.873861	0.915619	0.90785	1.34054	0.870768	1.06191	0.97876	1.03658	0.828723	248.981	284.083	361.987	296.611
A0A1D5YFT5	Uncharacterized protein OS=Triticum aestivum PE=4 SV=1 - [A0A1D5YFT5_WHEAT]	45.65	2	20	87	552	59.1612	8.57275	1.05936	1.34155	1.31632	0.94361	0.860972	1.05904	1.44486	0.880768	1.15936	0.876506	0.939713	0.950678	193.515	369.073	366.444	372.078
W4ZY98	Uncharacterized protein OS=Triticum aestivum PE=3 SV=1 - [W4ZY98_WHEAT]	45.61	4	27	127	684	73.1678	5.18604	0.9027	0.93641	0.886837	1.05383	0.985354	0.968393	1.02556	1.01315	1.00519	0.961126	1.08336	0.971078	207.431	302.411	151.88	209.157
R9UFG3	12-oxophytodienoic acid reductase 1-A4a OS=Triticum aestivum PE=4 SV=1 - [R9UFG3_WHEAT]	45.58	2	16	75	362	40.1933	5.80811	1.11614	1.20965	1.19054	1.0582	0.996473	1.03225	1.22999	0.986236	1.16758	0.902436	0.826283	0.993579	179.493	225.111	164.951	170.19
A0A1D6D411	Uncharacterized protein OS=Triticum aestivum PE=4 SV=1 - [A0A1D6D411_WHEAT]	45.54	9	10	71	224	24.5176	4.98291	0.902056	0.906789	0.923444	1.09498	1.10929	1.10613	0.863559	0.988706	0.856102	1.06165	1.03666	1.11453	53.47	142.09	133.991	102.6
Q5UKX8	Calcium-dependent protein kinase 2 OS=Triticum aestivum GN=CDPK2 PE=2 SV=1 - [Q5UKX8_WHEAT]	45.52	3	19	109	558	61.3528	5.88428	1.03466	1.39436		0.984161	0.985073		1.8994	1.22997	0.872983	0.586691	0.599005	0.889127	443.682	376.574	464.949	315.714
A0A1D5SZA9	Cyanate hydratase OS=Triticum aestivum GN=CYN PE=3 SV=1 - [A0A1D5SZA9_WHEAT]	45.51	6	6	71	167	18.5422	5.23682	1.04469	0.860018	0.91128	1.11649	1.10088	1.07871	0.948215	1.04737	0.969335	1.01614	1.04079	1.00971	61.4433	87.8067	127.383	190.605
A0A1D5S865	Uncharacterized protein OS=Triticum aestivum PE=4 SV=1 - [A0A1D5S865_WHEAT]	45.5	7	8	78	222	24.0468	4.729	0.8701	0.802426	0.929758	1.03847	1.06071	1.12427	0.823171	0.989835	0.914637	1.07047	1.04252	1.06414	293.955	241.527	207.526	207.66
M7YEA9	Glutathione S-transferase theta-1 OS=Triticum urartu GN=TRIUR3_21774 PE=4 SV=1 - [M7YEA9_TRIUA]	45.49	2	8	47	233	26.226	8.95361	1.00551	0.902477	1.0362	1.15037	1.19935	1.17654	0.943469	1.08156	1.01223	1.0801	0.951719	0.931764	141.586	101.786	128.92	84.29
A0A1D6RVG1	Chorismate synthase OS=Triticum aestivum PE=3 SV=1 - [A0A1D6RVG1_WHEAT]	45.45	3	15	87	440	47.0798	7.66455	1.07067	1.05775	0.942932	0.930972	0.995896	1.06167	1.08475	1.05161	1.01691	0.941922	1.03833	0.930678	151.056	240.73	280.472	174.626
A0A1D5U8J7	Uncharacterized protein OS=Triticum aestivum PE=4 SV=1 - [A0A1D5U8J7_WHEAT]	45.44	2	20	116	581	63.8297	9.17334		0.925541	1.40998		0.809145	1.19919	1.17513	0.844046	1.04989	1.0365	0.994027	1.05804	33.27	386.262	287.135	363.61
A0A1D5WBU3	Uncharacterized protein OS=Triticum aestivum PE=4 SV=1 - [A0A1D5WBU3_WHEAT]	45.42	3	22	85	557	63.1693	7.04932	1.16785	1.15646	1.14209	1.06646	1.03557	1.08837	0.907943	0.958811	1.00192	0.890721	1.0961	1.08708	66.7367	156.844	208.732	68.2333
M8CI40	Subtilisin-chymotrypsin inhibitor-2A OS=Aegilops tauschii GN=F775_25329 PE=4 SV=1 - [M8CI40_AEGTA]	45.36	1	3	9	97	10.3475	5.45264	0.910321	1.11539		1.01174	1.0597		1.05001	1.02068	0.992271	0.993914	0.969233	1.01373	27.22	45.1933	0	68.03
D8L9L4	BolA-like protein domain containing protein,expressed OS=Triticum aestivum GN=TAA_ctg0464b.00090.1 PE=3 SV=1 - [D8L9L4_WHEAT]	45.36	1	2	25	97	10.0662	5.78271	1.3042	1.36732		1.78185	1.09457		1.0827	0.933945	1.02388	0.800682	1.07151	1.19719	136.75	69.55	129.48	119.733
A0A1D6C0I1	Uncharacterized protein OS=Triticum aestivum PE=4 SV=1 - [A0A1D6C0I1_WHEAT]	45.36	1	9	80	302	33.1538	5.8208	0.974125	0.95832	0.804801	0.884134	1.06207	0.71865	1.03712	1.04625	1.11482	0.901924	1.10704	0.881396	367.96	299.389	255.8	308.491
A0A1D6SCC4	3-oxoacyl-[acyl-carrier-protein] synthase OS=Triticum aestivum PE=3 SV=1 - [A0A1D6SCC4_WHEAT]	45.32	1	13	114	459	48.3693	7.40088	1.90125	1.37001	2.00278	0.927572	0.647979	0.909538	1.52113	0.710982	0.81816	0.528555	1.14152	1.54839	285.167	546.351	727.88	584.647
A0A1D5T8I8	Uncharacterized protein OS=Triticum aestivum PE=4 SV=1 - [A0A1D5T8I8_WHEAT]	45.26	5	6	27	95	10.7036	9.29053	0.950951	0.848302	0.956131	1.14301	1.01407	0.983175	0.997303	1.00904	0.938987	1.0308	0.947997	1.09444	44.08	49.7367	67.1267	34.7
C6ES53	Peroxidase OS=Triticum aestivum GN=Prx111-A PE=3 SV=1 - [C6ES53_WHEAT]	45.25	2	10	156	316	33.0411	6.18896	1.10201	0.893944	0.944624	0.918513	0.872316	0.97477	1.08802	1.1019	1.00868	0.871612	0.824671	0.916016	353.579	507.031	832.135	549.015
M0WVW3	Uncharacterized protein OS=Hordeum vulgare subsp. vulgare PE=3 SV=1 - [M0WVW3_HORVV]	45.25	3	26	119	621	66.2583	4.91943	0.718682	0.898204	0.883678	0.899157	0.996904	1.00753	0.938888	1.02248	0.967446	1.02191	1.11244	0.954655	227.175	249.069	175.367	193.197
C5H4Q8	Peroxidase (Fragment) OS=Triticum aestivum GN=Prx110-B PE=2 SV=1 - [C5H4Q8_WHEAT]	45.24	1	5	37	126	13.7088	6.11279	1.05054	1.29977	1.23418	0.809203	0.709897	0.559436	1.20206	0.966698	1.08709	0.890078	0.943212	1.0256	98.68	140.967	293.147	175.393
A0A1D6AFC1	Peroxidase OS=Triticum aestivum PE=3 SV=1 - [A0A1D6AFC1_WHEAT]	45.23	7	9	138	325	33.5137	8.32373	1.19509	1.20823	1.23706	1.00814	0.933599	0.977223	1.21679	1.02964	1.17156	0.782189	0.886069	0.955192	265.508	487.173	470.835	322.351
A0A1D5WPC4	Uncharacterized protein OS=Triticum aestivum PE=4 SV=1 - [A0A1D5WPC4_WHEAT]	45.23	9	13	66	440	43.9997	8.45557	0.856445	0.964769	0.925618	0.931215	1.03204	1.00776	1.09758	1.04543	1.018	0.990579	1.02763	0.929497	220.005	351.667	262.207	255.143
A0A0C4BIR6	Uncharacterized protein OS=Triticum aestivum PE=4 SV=1 - [A0A0C4BIR6_WHEAT]	45.21	10	10	109	219	24.7151	10.4331	1.11338	1.02372	0.963799	1.0872	1.13438	1.02302	0.984217	1.02337	0.922286	1.04742	0.908963	1.02911	114.17	252.757	181.629	209.076
M7ZFF7	40S ribosomal protein S6 OS=Triticum urartu GN=TRIUR3_03809 PE=3 SV=1 - [M7ZFF7_TRIUA]	45.2	9	16	103	250	28.4387	10.6675	0.754502	0.831679	0.883757	1.36439	0.98032	1.05339	0.806226	1.05885	0.847015	1.07399	1.05301	1.07851	176.57	228.023	369.366	300.433
A0A077RYK9	Uncharacterized protein OS=Triticum aestivum GN=TRAES_3BF020300100CFD_c1 PE=4 SV=1 - [A0A077RYK9_WHEAT]	45.19	3	7	43	239	26.3303	5.43994	0.95667		0.850318	1.05249		0.854231	0.969439	1.25645	0.914423	0.973909	0.772664	0.937931	39.9267	65.125	86.7	82.04
A0A1D6DBC1	Uncharacterized protein OS=Triticum aestivum PE=4 SV=1 - [A0A1D6DBC1_WHEAT]	45.19	14	24	93	675	75.9465	6.82959	1.05023	0.839765	0.863988	0.891365	0.885686	0.928986	0.981515	1.00323	0.996721	1.06601	0.978174	1.0338	188.57	289.415	360.195	276.27
A0A1D5VIM3	Uncharacterized protein OS=Triticum aestivum PE=4 SV=1 - [A0A1D5VIM3_WHEAT]	45.19	3	7	41	239	26.2724	5.43994	0.85708	0.958953	0.947759	0.867324	1.06118	1.04339	1.0359	1.2405	1.05604	0.843968	0.826846	0.915864	60.29	65.125	100.87	82.04
A0A096UQD1	Uncharacterized protein OS=Triticum aestivum PE=4 SV=1 - [A0A096UQD1_WHEAT]	45.16	2	4	37	93	10.2651	5.0083	1.11149	0.77742	1.00235	1.40274	1.00919	1.26167	0.741451	1.00332	0.831114	1.04281	1.08872	1.25085	70.34	102.392	200.63	114.49
A0A1D6D773	Peroxidase OS=Triticum aestivum PE=3 SV=1 - [A0A1D6D773_WHEAT]	45.16	4	13	64	341	36.8675	7.45947	0.97871	1.01859	1.02458	0.989167	1.03684	1.04682	1.18114	1.08155	1.06096	0.910165	0.965683	1.03235	143.144	203.35	189.068	251.903
A0A1D5XWT4	Uncharacterized protein OS=Triticum aestivum PE=4 SV=1 - [A0A1D5XWT4_WHEAT]	45.12	3	8	49	164	18.557	10.3306	0.917475	1.11486	0.976317	1.19772	1.17009	1.23181	0.859639	1.00063	1.01568	1.17463	0.966112	0.966068	43.09	45.89	24.98	37.43
W5BFA5	Uncharacterized protein OS=Triticum aestivum PE=4 SV=1 - [W5BFA5_WHEAT]	45.11	3	12	56	348	38.8616	6.63916	1.09628	1.07019	1.35433	1.19394	0.927784	0.976583	0.894936	1.02138	0.899159	1.06913	1.08597	1.04578	115.24	176.09	113.598	107.351
M8C5M2	IAA-amino acid hydrolase ILR1-like protein 1 OS=Aegilops tauschii GN=F775_07943 PE=4 SV=1 - [M8C5M2_AEGTA]	45.08	2	13	36	437	47.2999	5.65576	1.18461	0.82764	0.853847	1.0774	1.08753	0.983699	1.01423	1.11032	0.924665	0.848016	0.798265	1.26109	78.3317	105.013	124.322	69.18
M8C3D9	Peroxidase OS=Aegilops tauschii GN=F775_29413 PE=3 SV=1 - [M8C3D9_AEGTA]	45.05	1	8	213	293	30.6625	5.49072	1.13698	0.918805	0.750751	0.93678	1.41067	1.13848	1.05736	1.0742	0.946609	1.06575	0.884988	0.974963	1046.23	1354.32	1277.28	1365.78
M8BW02	Putative Glyceraldehyde-3-phosphate dehydrogenase, cytosolic OS=Aegilops tauschii GN=F775_28232 PE=3 SV=1 - [M8BW02_AEGTA]	45.04	1	10	248	242	25.7067	8.27979	0.834651	0.792615	0.991098	0.770375	0.903152	0.705182	0.832897	0.776057	0.782944	0.818227	0.726102	1.9696	716.13	729.927	680.738	712.632
A0A1D5UEG1	Uncharacterized protein OS=Triticum aestivum PE=4 SV=1 - [A0A1D5UEG1_WHEAT]	44.98	3	51	228	1603	173.783	6.66846	0.782058	0.845551	0.845205	0.923399	1.0165	0.907477	0.886378	0.923047	1.01121	1.07837	1.13791	1.03173	390.855	399.816	790.925	497.452
A0A1D5WN81	Uncharacterized protein OS=Triticum aestivum PE=4 SV=1 - [A0A1D5WN81_WHEAT]	44.98	2	7	51	209	23.1963	5.30029	1.01858		1.31865	1.16563		0.838929	1.16135	0.676438	0.885569	0.540315	1.62658	1.41393	138.46	282.072	339.747	260.968
A0A1D5WXT4	Uncharacterized protein OS=Triticum aestivum PE=3 SV=1 - [A0A1D5WXT4_WHEAT]	44.93	3	31	179	690	73.795	8.20654	0.838521	0.639511	1.04582	1.05007	0.91763	1.07303	0.910596	0.964724	0.943404	1.05542	1.0775	1.0763	488.724	482.155	533.403	569.899
A0A1D6BLC9	Uncharacterized protein OS=Triticum aestivum PE=4 SV=1 - [A0A1D6BLC9_WHEAT]	44.91	5	18	148	481	54.1363	7.56201	1.27477	1.33707	1.32733	0.990615	0.996598	0.998345	1.17064	1.00403	1.11993	0.882297	0.931048	0.971756	310.654	359.045	362.8	763.334
M8AL83	40S ribosomal protein S11 OS=Triticum urartu GN=TRIUR3_03367 PE=3 SV=1 - [M8AL83_TRIUA]	44.87	4	9	68	156	17.3434	10.5356	0.746989	0.827941	0.86908	1.0303	1.24758	0.991768	0.947008	1.09149	0.950313	1.00592	1.01901	0.979027	72.8819	36.4833	75.6685	77.7865
W5FJ26	Uncharacterized protein OS=Triticum aestivum PE=4 SV=1 - [W5FJ26_WHEAT]	44.84	4	23	89	620	69.9276	9.01221	0.854853	1.01442	1.20281	0.970314	0.880113	1.03406	0.929459	0.924859	1.02735	1.03758	1.07828	0.928582	283.21	274.936	386.603	300.926
A0A1D5V2G6	40S ribosomal protein SA OS=Triticum aestivum PE=3 SV=1 - [A0A1D5V2G6_WHEAT]	44.74	1	11	284	304	32.9073	4.95752	1.03123	0.950605	1.04094	0.822731	0.935276	0.98548	1.06707	1.07058	1.0553	0.898938	0.912383	1.0016	752.467	867.108	783.236	701.978
A0A1D6BJB7	Uncharacterized protein OS=Triticum aestivum PE=3 SV=1 - [A0A1D6BJB7_WHEAT]	44.74	6	7	64	228	23.8432	9.27588	0.965465	1.27112	0.894793	0.897623	0.908249	0.896978	1.07265	1.0659	1.00548	0.889066	0.950985	0.978878	180.563	268.388	291.061	279.149
A0A1D5ZQU3	Uncharacterized protein OS=Triticum aestivum PE=4 SV=1 - [A0A1D5ZQU3_WHEAT]	44.72	6	6	22	161	18.6368	7.29834	0.898858	0.841361	0.771653	0.856524	0.899197	0.932869	0.929206	1.04516	0.885495	1.02221	0.953975	1.17096	77.26	92.8667	154.86	72.55
A0A1D6A6B1	Uncharacterized protein OS=Triticum aestivum PE=4 SV=1 - [A0A1D6A6B1_WHEAT]	44.72	1	28	255	597	66.032	7.25439	1.37266	1.48603	1.22709	0.902774	1.25774	1.12554	0.753118	0.931654	1.09637	1.26454	0.814168	1.08094	326.23	541.129	446.381	642.027
A0A1D5U985	Uncharacterized protein OS=Triticum aestivum PE=4 SV=1 - [A0A1D5U985_WHEAT]	44.72	7	15	103	369	40.6854	6.48096	1.05882	1.01532	0.963857	0.957408	0.959939	1.02295	1.13058	0.877137	0.989581	1.0108	0.962067	1.07434	164.396	237.22	302.031	188.038
A0A1D5TMW4	Uncharacterized protein OS=Triticum aestivum PE=4 SV=1 - [A0A1D5TMW4_WHEAT]	44.72	3	9	61	199	21.6544	6.68311	0.938945	0.914687	0.663817	1.04091	1.082	1.01807	0.783002	1.06982	0.8346	0.92195	0.925593	1.33498	54.5	187.33	167.689	170.74
Q41629	ADP,ATP carrier protein 1, mitochondrial OS=Triticum aestivum GN=ANT-G1 PE=3 SV=1 - [ADT1_WHEAT]	44.71	3	16	390	331	35.9386	9.78857	0.831369	0.883128	0.792096	0.993816	1.05671	1.02032	0.907432	1.07607	1.00097	1.05188	0.996544	1.11564	849.22	1266.32	1210.51	1218.42
A0A1D5WL88	Uncharacterized protein OS=Triticum aestivum PE=3 SV=1 - [A0A1D5WL88_WHEAT]	44.7	1	22	112	575	62.2898	9.51025	1.11155	1.17291	1.09854	1.01008	0.977197	1.00367	1.05899	1.0035	0.980082	1.05996	1.00068	0.977325	216.048	226.54	234.233	244.721
A0A1D5ZX82	Uncharacterized protein OS=Triticum aestivum PE=4 SV=1 - [A0A1D5ZX82_WHEAT]	44.68	2	12	66	385	41.0385	6.20166		1.02409	0.792385		0.975914	0.892041	0.995562	0.949968	0.939365	1.06128	1.00733	1.10452	168.05	394.902	214.957	330.898
A0A1D6DCB4	Uncharacterized protein OS=Triticum aestivum PE=3 SV=1 - [A0A1D6DCB4_WHEAT]	44.65	2	18	52	542	59.2786	6.49365	0.907685		1.38928	1.02844		0.964921	0.918232	0.953393	0.892763	0.997475	1.18726	1.11554	167.641	133.477	154.484	110.984
B2ZGL2	Plastid acetyl-CoA carboxylase OS=Triticum aestivum GN=Acc-1 PE=4 SV=1 - [B2ZGL2_WHEAT]	44.61	5	76	377	2311	254.789	6.15088	1.18896	1.0397	0.953997	1.2421	1.05286	1.0248	1.03202	0.995443	1.04588	1.17692	0.938178	0.965902	708.99	864.007	1256.77	1266.88
A0A1D6CRL9	Uncharacterized protein OS=Triticum aestivum PE=3 SV=1 - [A0A1D6CRL9_WHEAT]	44.59	10	16	79	388	43.0436	6.17627	0.767144	0.816342	0.905299	0.789991	0.918724	0.962606	0.957895	0.997304	0.992436	1.08348	1.07985	0.99504	100.19	164.926	233.862	266.404
W5FMJ1	Uncharacterized protein OS=Triticum aestivum PE=4 SV=1 - [W5FMJ1_WHEAT]	44.51	1	5	32	164	17.6087	7.76709	1.04542	1.09665	1.27657	0.988637	1.12509	1.12117	0.990078	0.971366	0.896614	0.912586	1.32064	1.18528	60.42	190.668	140.964	104.35
A0A1D6B1V0	Uncharacterized protein OS=Triticum aestivum PE=4 SV=1 - [A0A1D6B1V0_WHEAT]	44.49	3	7	25	254	27.9797	6.69775	1.21216	1.03166	0.923111	1.05975	1.07418	0.956996	1.28296	0.938867	0.968954	1.01549	1.04511	0.924108	127.583	90.2033	76.7167	68.72
A0A1D5VAK3	Uncharacterized protein OS=Triticum aestivum PE=4 SV=1 - [A0A1D5VAK3_WHEAT]	44.48	8	27	174	688	74.4887	6.45557	0.813174	0.817783	0.847965	0.874675	0.939586	0.96626	0.930891	1.01929	0.997479	1.05682	1.07329	0.989811	429.393	565.164	501.127	593.38
A0A1D5YFK1	Uncharacterized protein OS=Triticum aestivum PE=3 SV=1 - [A0A1D5YFK1_WHEAT]	44.47	5	13	41	443	48.9296	5.36377	0.991442	0.979422	1.15228	1.05358	0.955178	0.889826	0.921938	0.97069	1.02677	1.03148	1.11867	0.945214	117.011	118.78	179.091	156.549
W5I4R6	Uncharacterized protein OS=Triticum aestivum PE=4 SV=1 - [W5I4R6_WHEAT]	44.44	3	12	52	396	42.7931	5.38916	1.06185	1.26109	1.0287	0.947831	0.989371	1.07693	1.52923	0.925361	1.10409	0.839326	0.899691	0.88888	64.08	300.098	320.315	203.751
A0A1D5WS24	Isocitrate dehydrogenase [NADP] OS=Triticum aestivum PE=3 SV=1 - [A0A1D5WS24_WHEAT]	44.44	5	16	116	414	46.5687	6.66846	1.01107	1.12672	1.25355	1.09125	1.11188	1.13184	1.06899	0.988151	1.00786	0.955668	1.01618	1.02131	318.483	301.281	290.629	349.909
A0A1D6C4L4	Uncharacterized protein OS=Triticum aestivum PE=4 SV=1 - [A0A1D6C4L4_WHEAT]	44.44	3	12	56	396	42.8541	5.75732	1.1289	1.05186	1.04508	1.07765	0.978232	1.02577	1.1972	1.03667	1.07453	0.871726	0.924192	0.968805	168.53	340.336	306.232	235.601
M9T566	Cysteine synthase OS=Triticum turgidum subsp. durum GN=OASTL1 PE=2 SV=1 - [M9T566_TRITD]	44.39	1	13	133	392	41.1325	6.40479		0.924849	0.885015		1.06527	0.953198	0.847638	0.951809	0.988117	1.1649	1.21594	0.905859	174.287	486.534	537.816	732.39
M0Z0Z8	Uncharacterized protein OS=Hordeum vulgare subsp. vulgare PE=4 SV=1 - [M0Z0Z8_HORVV]	44.39	1	6	51	205	22.3136	9.15869	1.12716	1.11618	1.1885	1.14732	1.01114	1.43701	1.05667	1.11743	1.06714	1.02504	0.971097	0.815588	92.67	63.3767	114.9	117.273
A0A1B6PPB3	Uncharacterized protein OS=Sorghum bicolor GN=SORBI_006G276700 PE=3 SV=1 - [A0A1B6PPB3_SORBI]	44.39	1	7	39	214	24.3385	5.89697	1.50794	1.83857	2.68415	0.803633	0.857389	0.798137	1.3666	0.821529	0.986359	0.906443	1.13339	0.972417	0	52.1933	47.67	92.14
A0A1D6D9J4	Polyadenylate-binding protein OS=Triticum aestivum PE=3 SV=1 - [A0A1D6D9J4_WHEAT]	44.38	22	27	187	649	70.4947	7.37158	0.995909	1.01143	0.979411	1.12871	1.0551	1.00392	0.91315	1.01093	0.983884	1.05623	1.02564	0.995376	270.9	471.298	370.847	333.322
I1IT23	Uncharacterized protein OS=Brachypodium distachyon PE=4 SV=1 - [I1IT23_BRADI]	44.32	3	4	51	88	10.1255	10.3306	0.74039	1.00994	1.09568	1.17124	0.999929	0.91669	0.923518	0.954763	0.897103	1.09551	1.07027	1.09603	90.38	177.46	175.329	179.86
A5CFZ1	Tubulin beta chain OS=Hordeum vulgare subsp. vulgare GN=tub8 PE=2 SV=1 - [A5CFZ1_HORVV]	44.3	2	19	481	447	50.0678	4.83057		1.02031	0.948501		0.876263	0.808497	1.03997	0.972735	1.0553	0.940307	0.908116	1.19504	1394.44	1654.33	1776.96	1527.53
W5B1M0	Peroxidase OS=Triticum aestivum PE=3 SV=1 - [W5B1M0_WHEAT]	44.3	2	8	69	316	32.7642	6.17627	0.968868	0.908796	1.01788	0.749268	1.0963	0.866777	0.934713	1.106	0.936309	0.844429	0.914718	1.21156	139.837	368.198	392.499	314.608
M0UQH8	Uncharacterized protein OS=Hordeum vulgare subsp. vulgare PE=4 SV=1 - [M0UQH8_HORVV]	44.26	2	2	6	61	7.12479	9.24658	1.33303	0.738505	0.788718	1.10544	1.01795	0.930779	0.960559	1.11288	1.07375	0.972673	0.996848	0.89052	26.72	33.92	92.49	29.96
A0A0C4BJ10	Rab18s OS=Triticum aestivum PE=2 SV=1 - [A0A0C4BJ10_WHEAT]	44.24	7	8	58	217	23.87	5.5415	0.82529	0.759209	0.750706	0.854634	0.910002	0.863618	0.903469	1.03085	0.942749	1.025	1.01256	1.05544	111.773	333.56	322.123	159.742
B6TFY4	40S ribosomal protein S27 OS=Zea mays PE=2 SV=1 - [B6TFY4_MAIZE]	44.19	4	4	76	86	9.55172	8.88037	0.879406	0.878066	0.979815	0.947472	0.926341	1.09936	0.931838	0.997169	0.931021	0.967859	0.974613	1.19869	207.15	303.485	255.555	270.562
A0A1D5WSQ2	Peroxidase OS=Triticum aestivum PE=3 SV=1 - [A0A1D5WSQ2_WHEAT]	44.14	2	12	92	333	35.8501	7.34229	1.06095	1.05653	0.986375	0.968503	1.02961	0.95296	1.18558	1.01923	1.11925	0.850769	0.94761	0.987768	544.151	440.554	353.593	351.464
A0A1D5V5S7	Uncharacterized protein OS=Triticum aestivum PE=3 SV=1 - [A0A1D5V5S7_WHEAT]	44.14	4	21	149	503	54.3226	5.42725	1.31467	1.11512	1.13936	1.09093	1.09232	1.0173	1.13249	0.996001	1.04914	1.04991	0.95187	1.05785	393.361	277.596	376.635	288.148
A2XFD1	Putative uncharacterized protein OS=Oryza sativa subsp. indica GN=OsI_11075 PE=3 SV=1 - [A2XFD1_ORYSI]	44.12	2	5	36	102	11.3426	4.94482	1.06465	0.99883	1.18086	1.05197	1.05853	1.04918	1.03578	1.05868	1.08456	0.890843	0.910105	0.975825	71.49	90.27	117.287	158.981
W5F8S6	Succinate dehydrogenase [ubiquinone] flavoprotein subunit, mitochondrial OS=Triticum aestivum PE=3 SV=1 - [W5F8S6_WHEAT]	44.12	1	18	78	621	68.2458	6.56592	1.1336	1.20595	1.02783	1.25815	0.948171	1.19321	1.1095	1.17947	0.987705	0.783522	0.840986	1.05731	245.144	158.765	310.809	208.175
A0A1D5YNX6	Succinate dehydrogenase [ubiquinone] flavoprotein subunit, mitochondrial OS=Triticum aestivum PE=3 SV=1 - [A0A1D5YNX6_WHEAT]	44.12	2	18	76	621	68.2738	6.56592	1.26804	1.25538	1.05897	1.03252	1.03421	1.02474	1.19952	1.01635	1.09876	0.857695	0.877945	1.02659	201.987	204.417	298.459	215.98
A0A1D6RE97	Uncharacterized protein OS=Triticum aestivum PE=4 SV=1 - [A0A1D6RE97_WHEAT]	44.08	12	12	38	363	40.0648	7.23975	1.03439	0.847893	0.927348	1.0232	1.0085	1.02255	0.963217	0.971792	0.938095	1.0284	1.05882	1.05469	125.69	118.617	140.747	55.2744
A0A1D5SXY2	Uncharacterized protein OS=Triticum aestivum PE=4 SV=1 - [A0A1D5SXY2_WHEAT]	44.07	1	9	51	270	28.0599	5.77002		1.32928	1.55614		0.845948	1.1005	1.29189	0.907181	1.08103	0.87456	1.03477	0.966206	161.073	223.151	187.45	152.069
W5BGJ5	Uncharacterized protein OS=Triticum aestivum PE=4 SV=1 - [W5BGJ5_WHEAT]	44.01	1	10	52	334	37.1469	5.60498	1.04636		1.05701	1.08118		0.950858	1.22296	0.935522	1.09205	0.912613	1.02175	0.963406	243.233	162.43	172.578	175.112
A0A1D6RDZ8	Phosphoglycerate kinase OS=Triticum aestivum PE=3 SV=1 - [A0A1D6RDZ8_WHEAT]	44.01	4	20	115	568	59.0516	9.27588	1.46639	1.25412	1.33924	0.865485	1.01161	1.01564	1.73454	0.899458	1.10687	0.971598	0.920111	0.867045	291.448	477.108	547.233	424.434
A0A1D5U063	D-3-phosphoglycerate dehydrogenase OS=Triticum aestivum PE=3 SV=1 - [A0A1D5U063_WHEAT]	44.01	2	22	219	618	63.9749	7.26904	0.864264	1.27647	1.38185	1.06193	0.845127	0.901831	1.67968	0.772511	1.07723	0.919955	0.870628	0.911333	851.791	573.696	637.795	602.045
R7WA39	40S ribosomal protein S8 OS=Aegilops tauschii GN=F775_05948 PE=3 SV=1 - [R7WA39_AEGTA]	44	3	9	223	225	25.2465	10.4478	0.737138	0.989786	0.815423	0.775022	0.988912	0.976892	1.00988	1.09327	0.946023	0.941808	1.0339	1.03214	460.276	590.618	917.535	684.545
M7ZEV7	Uncharacterized protein OS=Triticum urartu GN=TRIUR3_22815 PE=4 SV=1 - [M7ZEV7_TRIUA]	44	5	6	15	175	17.7735	5.04639	1.00151	0.887823	0.871435	1.18147	1.00007	1.13524	0.931795	0.901344	1.00071	1.06854	1.07111	1.06148	75.94	47.2282	41.69	47.76
F2DZ09	Peroxidase OS=Hordeum vulgare subsp. vulgare PE=2 SV=1 - [F2DZ09_HORVV]	44	3	10	271	350	36.8826	5.31299	1.04802	0.831071	0.763503	0.991418	1.23768	1.07771	0.77391	1.24511	0.744343	1.08735	1.19961	0.850791	1132.58	1336.27	1444.31	1356.36
A0A0A9RPC1	40S ribosomal protein S30 OS=Arundo donax PE=4 SV=1 - [A0A0A9RPC1_ARUDO]	44	2	2	49	25	2.8555	11.063	0.858085	0.844812	0.730711	0.983375	1.05569	1.04915	0.8466	1.01026	0.856873	1.16654	0.96863	1.13534	77.0829	136.55	136.505	85.4
A0A1D5UWH3	Uncharacterized protein OS=Triticum aestivum PE=4 SV=1 - [A0A1D5UWH3_WHEAT]	44	2	49	230	1609	174.486	6.7417	1.00213	0.884799	0.850196	1.10317	1.20952	1.14207	0.91629	1.01168	0.919121	0.988276	1.0998	1.08645	383.24	455.09	907.773	505.454
A0A1D5T837	40S ribosomal protein S8 OS=Triticum aestivum PE=3 SV=1 - [A0A1D5T837_WHEAT]	44	4	10	229	225	25.2725	10.4478	0.972993	0.918381	1.04253	0.938614	0.858415	1.01239	1.07135	1.03707	1.00163	0.930599	1.03189	1.00381	439.939	656.383	811.763	743.647
A0A1D5TUK5	40S ribosomal protein S8 OS=Triticum aestivum PE=3 SV=1 - [A0A1D5TUK5_WHEAT]	44	3	9	231	225	25.2485	10.4478	0.873656	0.939201	0.947493	0.982204	0.907418	1.04563	0.904172	0.981953	0.995057	1.03206	0.99582	1.14917	425.565	707.002	950.621	778.733
A0A1D5RUP2	Nucleoside diphosphate kinase OS=Triticum aestivum PE=3 SV=1 - [A0A1D5RUP2_WHEAT]	44	8	8	175	150	16.6066	6.80029	1.28006	1.11474	1.18973	0.89274	0.976696	0.950591	1.05936	0.996431	0.999793	0.912246	0.95223	1.03406	421.53	587.736	463.491	498.938
W5BGV0	Peroxidase OS=Triticum aestivum PE=3 SV=1 - [W5BGV0_WHEAT]	43.99	4	11	273	341	35.3271	6.53662	1.67898	1.91282	1.77271	0.797715	0.845495	0.441256	0.852804	0.835517	0.861608	1.23148	1.16638	1.22571	1149.77	1319.03	1308.08	1339.62
A0A1D5T6G6	Peroxidase OS=Triticum aestivum PE=3 SV=1 - [A0A1D5T6G6_WHEAT]	43.99	2	12	292	341	35.5139	7.89893	1.60534	1.95886	1.7638	0.305798	0.681197	0.442333	1.05469	1.07754	1.12308	0.882348	0.898297	0.786915	848.268	1249.83	1110.38	1241
A0A1D5V1S6	Uncharacterized protein OS=Triticum aestivum PE=4 SV=1 - [A0A1D5V1S6_WHEAT]	43.98	2	35	165	1121	122.58	4.88135	1.17029	1.10764	1.22852	0.945002	0.89286	0.914779	0.995323	1.02743	0.987356	0.916014	1.09817	1.02139	283.516	480.5	625.582	477.27
A0A1D6A2S4	Malate dehydrogenase OS=Triticum aestivum PE=3 SV=1 - [A0A1D6A2S4_WHEAT]	43.98	3	11	40	332	34.5741	7.6499	0.990296	1.04079	0.941429	0.91217	0.828846	0.985184	1.04481	1.07022	0.992834	0.976284	0.965802	0.966672	158.465	180.429	206.065	168.004
M0VM05	Uncharacterized protein OS=Hordeum vulgare subsp. vulgare PE=4 SV=1 - [M0VM05_HORVV]	43.94	5	7	60	132	14.6255	5.18604	1.04456	0.917447	0.917551	0.874015	0.967707	1.06562	1.01385	0.996359	0.964565	0.992142	0.976574	1.03176	163.655	165.034	157.44	124.842
A0A1E5WNK9	Cell division control protein 48-like protein E OS=Dichanthelium oligosanthes GN=BAE44_0000006 PE=4 SV=1 - [A0A1E5WNK9_9POAL]	43.94	2	32	311	808	89.6958	5.26221	1.41016	0.962822	1.42826	0.863989	1.15898	1.28082	0.897883	1.08947	1.03352	0.931982	0.978001	0.881945	905.428	1039.91	1176.64	1268.42
W5ANB3	Uncharacterized protein OS=Triticum aestivum PE=4 SV=1 - [W5ANB3_WHEAT]	43.92	2	16	88	362	40.2122	5.79541		0.91873	1.23187		0.976687	1.30532	0.980889	1.1663	0.862823	0.750919	0.907285	1.26923	200.782	166.446	240.136	192.77
A0A077RX76	Uncharacterized protein OS=Triticum aestivum GN=TRAES_3BF096800100CFD_c1 PE=4 SV=1 - [A0A077RX76_WHEAT]	43.91	2	16	180	419	46.3854	6.04932	0.844155		0.766415	0.803024		0.852435	0.905762	1.04567	0.973144	1.01677	0.967906	1.09008	528.699	402.864	466.884	326.898
A6Q0N9	Putative acyl transferase 4 OS=Triticum aestivum GN=acT4 PE=2 SV=1 - [A6Q0N9_WHEAT]	43.91	1	16	184	419	46.3923	6.04932	0.865469	0.960476	1.05292	1.16204	0.993654	0.983384	0.978261	1.09298	0.947198	0.93635	1.01867	1.00384	529.489	410.784	474.408	357.013
M0X0L5	Ribulose-phosphate 3-epimerase OS=Hordeum vulgare subsp. vulgare PE=3 SV=1 - [M0X0L5_HORVV]	43.91	6	7	33	230	24.3574	5.84619		1.03235	0.943339		0.96966	0.952042	1.04592	1.00949	0.961849	1.02648	0.958244	0.98994	183.07	96.43	139.55	209.364
A0A1D5TJN3	Uncharacterized protein OS=Triticum aestivum PE=4 SV=1 - [A0A1D5TJN3_WHEAT]	43.9	2	35	166	1123	122.825	4.89404	1.05063	1.08092	0.968634	1.07735	1.06537	0.936014	1.12419	0.941262	1.11435	0.909041	0.998125	1.00814	355.678	480.916	571.068	531.565
M0UUS1	Thioredoxin reductase OS=Hordeum vulgare subsp. vulgare PE=3 SV=1 - [M0UUS1_HORVV]	43.89	1	7	31	319	33.498	6.53662	1.27723	1.09696		0.892645	0.939043		0.982854	1.08098	0.986648	0.884561	1.0301	1.05363	128.39	116.935	140.799	106.335
A0A1D5W9Q6	Uncharacterized protein OS=Triticum aestivum PE=3 SV=1 - [A0A1D5W9Q6_WHEAT]	43.87	1	7	158	212	23.384	6.20166	0.632747	0.677849	0.723359	1.05116	1.01529	0.863095	0.83275	1.07348	0.912362	1.03779	1.02096	1.02665	411.124	782.878	744.109	676.058
A0A1D5ULS5	Eukaryotic translation initiation factor 3 subunit H OS=Triticum aestivum PE=3 SV=1 - [A0A1D5ULS5_WHEAT]	43.86	1	12	48	342	38.7392	5.0083		0.887664	0.820292		1.09003	0.752854	0.954155	1.19396	0.912582	0.91461	0.79634	1.1387	133.875	157.947	112.211	92.7467
M8ATE9	O-methyltransferase ZRP4 OS=Aegilops tauschii GN=F775_10680 PE=3 SV=1 - [M8ATE9_AEGTA]	43.84	4	12	193	365	39.5124	5.66846	1.13203	1.13638	1.1148	0.832536	0.811998	0.831495	1.00611	1.03355	0.940084	0.998601	1.0286	1.01741	543.507	772.585	567.125	649.459
M8B5R7	Aldehyde dehydrogenase family 2 member C4 OS=Aegilops tauschii GN=F775_30042 PE=3 SV=1 - [M8B5R7_AEGTA]	43.84	2	21	156	495	53.5833	5.78271		1.16668	0.925668		0.900622	0.983027	1.21119	0.895133	1.01931	0.883053	0.937871	1.14788	365.681	324.108	382.211	323.185
A0A1D5YJR0	Eukaryotic translation initiation factor 3 subunit B OS=Triticum aestivum PE=3 SV=1 - [A0A1D5YJR0_WHEAT]	43.83	1	28	159	721	83.2307	5.13525	0.755171	1.00235	1.00265	0.939926	0.852723	0.933313	1.07928	1.08255	0.952545	0.961469	1.16208	0.825745	363.192	349.649	470.03	427.3
F2DLK4	Predicted protein OS=Hordeum vulgare subsp. vulgare PE=2 SV=1 - [F2DLK4_HORVV]	43.82	1	24	230	744	80.2218	6.78564	1.12364	1.23865	1.19001	0.769867	0.855565	1.00712	1.4429	0.83333	1.16487	0.89436	0.94557	0.949703	541.321	767.915	908.879	961.101
A0A1D5TRA9	Uncharacterized protein OS=Triticum aestivum PE=4 SV=1 - [A0A1D5TRA9_WHEAT]	43.82	7	11	57	267	29.6503	5.32568	0.966123	0.907779	0.728303	1.09046	0.999806	0.952935	0.909117	0.991678	0.958779	1.01182	1.04217	1.0138	168.208	136.869	71.39	173.918
A0A1D6RDB4	Uncharacterized protein OS=Triticum aestivum PE=4 SV=1 - [A0A1D6RDB4_WHEAT]	43.81	3	4	20	105	12.6514	7.12256	1.07839	0.795055	1.00936	1.01758	0.935174	1.03816	0.93857	0.986885	1.00406	1.0814	1.03463	0.963244	0	20.5	79.74	49.11
A0A1D5V895	Uncharacterized protein OS=Triticum aestivum PE=3 SV=1 - [A0A1D5V895_WHEAT]	43.81	3	8	91	331	34.6797	6.354	0.881327	0.831211	0.809562	1.0267	1.05854	1.0756	0.838733	1.04823	0.871338	1.11554	1.10703	1.10134	188.71	468.594	437.427	434.78
A0A1D5X853	Uncharacterized protein OS=Triticum aestivum PE=4 SV=1 - [A0A1D5X853_WHEAT]	43.8	1	10	50	242	25.2591	9.34912	1.41613	0.981788	0.861457	0.675485	0.974411	0.998901	1.01729	1.00554	1.03416	1.05522	1.03296	0.921258	59.79	123.641	179.77	129.186
A0A1D6D078	Uncharacterized protein OS=Triticum aestivum PE=4 SV=1 - [A0A1D6D078_WHEAT]	43.79	3	11	53	354	38.768	5.87158	0.963809	0.875663	0.971894	1.04547	1.13345	1.02994	1.01485	1.00803	1.02953	0.992609	1.04837	0.969808	146.36	53.2833	122.1	146.789
A0A1D6CAY4	Uncharacterized protein OS=Triticum aestivum PE=4 SV=1 - [A0A1D6CAY4_WHEAT]	43.78	2	13	86	370	39.5454	8.104	0.971605	0.559969		0.601172	1.03753		0.882723	0.986036	0.84674	0.847154	0.717207	1.5958	307.496	124.57	304.658	173.994
N1R2W4	Uncharacterized protein OS=Aegilops tauschii GN=F775_26379 PE=4 SV=1 - [N1R2W4_AEGTA]	43.75	5	10	39	304	35.3622	6.81494	0.990222	0.952236	0.707582	0.890683	0.942388	0.830142	1.05897	1.04088	1.0078	1.02705	1.05275	0.890584	43.63	105.432	170.326	116.242
M7YTY6	Putative cysteine-rich receptor-like protein kinase 32 OS=Triticum urartu GN=TRIUR3_10563 PE=4 SV=1 - [M7YTY6_TRIUA]	43.75	7	8	22	256	28.9262	7.97217	0.994981	0.939569	0.999313	1.08661	1.1653	1.05204	0.949795	1.00795	0.949871	1.07805	1.05635	1.02975	49.19	0	21.08	47.66
W5AR05	Uncharacterized protein OS=Triticum aestivum PE=4 SV=1 - [W5AR05_WHEAT]	43.75	1	6	33	192	21.3324	9.17334	0.835601	1.2029		0.85591	0.981462		1.02085	1.21158	0.902958	0.992368	1.10264	0.751909	127.663	75.3	89.63	101.64
A0A0C4BKI1	Uncharacterized protein OS=Triticum aestivum PE=4 SV=1 - [A0A0C4BKI1_WHEAT]	43.75	4	4	28	112	12.7117	10.6235	0.720936	0.911072	0.843277	0.846404	0.869034	0.861377	0.968532	1.00045	0.97674	1.07373	1.0595	0.951989	154.16	97.5	77.19	103.28
W5BXR4	Uncharacterized protein OS=Triticum aestivum PE=4 SV=1 - [W5BXR4_WHEAT]	43.75	1	6	35	192	21.3224	9.17334		0.978826	0.946024		0.966462	0.836855	1.20199	1.00719	1.09778	0.917891	1.0015	0.888235	113.57	102.64	132.81	89.76
A0A0E0K7P1	Nascent polypeptide-associated complex subunit beta OS=Oryza punctata PE=3 SV=1 - [A0A0E0K7P1_ORYPU]	43.75	5	9	59	176	19.297	5.5415	1.0552	0.891775	0.760919	0.984195	0.996612	0.951023	0.920107	1.02485	0.940257	1.02092	1.03296	1.11131	226.605	238.29	172.694	207.593
A0A1D5T764	Uncharacterized protein OS=Triticum aestivum PE=4 SV=1 - [A0A1D5T764_WHEAT]	43.75	9	20	156	576	63.6608	4.90674	0.9201	1.00157	0.911213	0.969075	1.01714	0.976832	1.07452	1.03607	1.01816	0.917331	0.977951	0.954821	367.044	528.672	427.529	361.171
A0A1D5TJ12	Eukaryotic translation initiation factor 3 subunit M OS=Triticum aestivum PE=3 SV=1 - [A0A1D5TJ12_WHEAT]	43.75	2	14	79	416	45.7497	5.2876	1.08463		1.20911	1.05592		1.1029	1.34823	0.942289	1.24739	0.776267	0.798229	1.01915	173.487	183.187	268.47	248.431
M8CX06	ATP-citrate synthase OS=Aegilops tauschii GN=F775_07865 PE=4 SV=1 - [M8CX06_AEGTA]	43.74	3	14	130	423	46.7419	5.59229	1.13398	1.06749	1.01096	0.846719	1.26042	1.06134	1.01457	1.06849	0.906618	0.911597	1.0329	1.04036	131.463	305.443	223.08	220.259
A0A1D5Z8U3	Uncharacterized protein OS=Triticum aestivum PE=3 SV=1 - [A0A1D5Z8U3_WHEAT]	43.72	3	12	70	398	40.8231	6.56592	0.886995	0.851536	0.888697	0.939188	0.978603	1.02724	0.965726	1.02426	0.968189	1.03085	1.06151	0.992247	153.995	157.765	318.063	268.99
A0A1D6RKR8	Isocitrate dehydrogenase [NADP] OS=Triticum aestivum PE=3 SV=1 - [A0A1D6RKR8_WHEAT]	43.7	1	20	159	476	53.4285	8.26514	0.977032	0.780243	1.01549	1.18895	0.9683	0.901931	0.831818	1.0477	0.890094	1.04331	1.07905	1.09593	254.287	502.628	362.167	406.976
A0A1D5W8I7	Uncharacterized protein OS=Triticum aestivum PE=4 SV=1 - [A0A1D5W8I7_WHEAT]	43.67	10	11	49	332	37.991	5.73193	1.04626	1.0342	1.1473	1.09933	1.05797	1.10945	0.989495	1.01845	1.00584	0.976508	0.921005	1.03402	18.49	106.521	112.385	105.013
M7YW95	40S ribosomal protein S26 OS=Triticum urartu GN=TRIUR3_24494 PE=3 SV=1 - [M7YW95_TRIUA]	43.66	1	5	51	142	15.4681	11.0337	1.90684	1.03992	1.42078	0.760673	0.945737	0.999541	0.992612	0.936962	0.986458	1.06036	1.06027	1.00702	91.25	136.214	40.2833	73.62
M7ZQA6	Heat shock protein 81-2 OS=Triticum urartu GN=TRIUR3_16526 PE=4 SV=1 - [M7ZQA6_TRIUA]	43.64	1	29	297	653	75.4288	4.86865		1.36757	1.36552		0.820194	0.900122	1.2819	0.97785	1.2359	0.92165	0.904542	0.82908	600.679	546.752	643.832	776.343
A0A1D6CEF7	Uncharacterized protein OS=Triticum aestivum PE=4 SV=1 - [A0A1D6CEF7_WHEAT]	43.63	4	10	31	353	37.5949	5.04639	0.99854	0.75931	0.93419	1.04314	0.84562	0.813997	0.969993	0.960258	0.979643	1.0532	1.035	1.049	62.32	55.6733	137.58	35.86
D3G8A2	Elongation factor 1-alpha-like protein (Fragment) OS=Lolium perenne PE=2 SV=1 - [D3G8A2_LOLPR]	43.62	1	3	113	149	16.1976	9.89111	1.07231		1.00207	1.14582		0.976637	1.04672	0.990263	1.0183	1.09302	0.897398	1.00343	114.052	134.971	120.038	116.12
A0A194YMM6	Glyceraldehyde-3-phosphate dehydrogenase OS=Sorghum bicolor GN=SORBI_010G262500 PE=3 SV=1 - [A0A194YMM6_SORBI]	43.62	1	13	411	337	36.5038	7.18115		0.943829	0.985755		1.23094	1.51773	1.02432	1.37936	1.54135	0.591043	0.593072	0.789348	1360.38	1362.05	1710.98	1377.86
M0Z5I0	Uncharacterized protein OS=Hordeum vulgare subsp. vulgare PE=4 SV=1 - [M0Z5I0_HORVV]	43.61	3	6	159	133	15.5905	10.5942	0.896402	0.880806	0.955984	1.01504	1.07552	0.953141	0.985753	0.962531	0.916142	1.02778	0.989482	1.07939	304.71	751.862	557.771	477.281
P35267	60S ribosomal protein L17-2 OS=Hordeum vulgare PE=2 SV=1 - [RL172_HORVU]	43.6	3	7	171	172	19.6924	10.2573	0.984385	0.969193	0.980393	1.08931	1.04645	1.02452	0.930061	1.00555	0.923618	1.02915	1.05597	1.01337	249.549	374.195	283.851	368.961
A0A1D5WSP9	Peroxidase OS=Triticum aestivum PE=3 SV=1 - [A0A1D5WSP9_WHEAT]	43.59	1	10	102	312	33.3881	8.33838	0.888729	0.936733	0.809956	0.973666	0.959666	0.948972	0.928038	0.984623	0.959737	0.959624	1.10687	1.11156	474.064	455.232	332.339	409.323
A0A1D5X779	Uncharacterized protein OS=Triticum aestivum PE=3 SV=1 - [A0A1D5X779_WHEAT]	43.57	3	21	242	381	43.6161	9.99365	0.90719	0.833021	0.779838	0.959563	1.02767	1.015	0.902176	0.98618	0.974403	1.115	1.07087	1.0475	381.711	531.105	472.527	519.389
A0A1D5UBU7	Uncharacterized protein OS=Triticum aestivum PE=4 SV=1 - [A0A1D5UBU7_WHEAT]	43.55	4	18	83	558	61.3333	9.18799	0.993835	0.899351	1.11494	0.907387	0.875424	1.23724	1.03696	1.13076	0.980224	0.94187	0.956707	0.979198	50.5367	259.388	193.829	264.315
A0A1D5YNB0	Uncharacterized protein OS=Triticum aestivum PE=4 SV=1 - [A0A1D5YNB0_WHEAT]	43.55	4	23	84	620	70.0117	9.01221	0.768428	0.787946	1.1431	1.00943	0.85612	1.03853	0.965806	0.938871	1.06148	1.0803	1.01443	1.01842	257.226	206.29	334.087	286.309
W4ZLJ5	Uncharacterized protein OS=Triticum aestivum PE=4 SV=1 - [W4ZLJ5_WHEAT]	43.51	3	18	181	501	56.3932	5.31299	1.2548	1.13362	1.04439	1.2537	1.25759	1.23752	0.978896	0.931612	0.979838	0.965329	1.12238	1.08762	644.416	621.996	623.675	577.767
A0A1D6RGV7	Uncharacterized protein OS=Triticum aestivum PE=3 SV=1 - [A0A1D6RGV7_WHEAT]	43.5	2	7	34	223	24.9456	5.80811	0.646214	1.05602	1.14155	0.733398	1.13236	1.1411	0.820237	1.07697	0.910448	1.06317	1.15967	0.964674	233.837	245.313	102.066	174.877
B2ZGK8	Acetyl-CoA carboxylase OS=Aegilops tauschii GN=Acc-1 PE=4 SV=1 - [B2ZGK8_AEGTA]	43.49	5	76	382	2311	254.716	6.16357	1.16007	1.07837	1.09887	1.056	1.08116	1.02714	0.980576	0.964167	1.00656	0.969829	0.974544	0.994979	713.175	900.069	1307.59	1275.66
P27337	Peroxidase 1 OS=Hordeum vulgare PE=2 SV=1 - [PER1_HORVU]	43.49	2	9	133	315	32.9552	6.52197	1.30123	0.978849	1.21897	1.26166	0.952071	1.11885	0.958718	1.00002	0.997201	0.842487	0.781224	1.4127	259.035	518.121	380.589	420.739
A0A1D5UYD6	Phosphoinositide phospholipase C OS=Triticum aestivum PE=4 SV=1 - [A0A1D5UYD6_WHEAT]	43.49	5	21	84	607	68.4084	6.30322	0.946209	0.95096	1.01901	0.892667	1.15193	0.972957	1.00113	1.08137	1.00388	0.88388	0.970077	0.994453	168.312	223.925	264.358	194.465
M8C7P4	60S ribosomal protein L5-2 OS=Aegilops tauschii GN=F775_29296 PE=3 SV=1 - [M8C7P4_AEGTA]	43.48	10	15	169	299	34.0565	9.27588	1.03461	0.999933	1.05963	1.04533	1.1222	1.05123	0.91716	1.06174	0.914292	0.914621	1.0559	1.1811	559.381	541.628	650.014	540.046
B6TIA2	60S ribosomal protein L37a OS=Zea mays PE=2 SV=1 - [B6TIA2_MAIZE]	43.48	4	4	70	92	10.2504	10.2866	1.24678	1.18191	1.10544	1.12807	0.833405	0.94081	1.20097	0.86981	1.02681	0.943276	0.904219	1.04322	254.777	189.522	388.849	257.13
A0A1D5YW85	Uncharacterized protein OS=Triticum aestivum PE=3 SV=1 - [A0A1D5YW85_WHEAT]	43.48	1	27	122	690	73.5269	5.12256	1.02913	0.811333	0.863223	1.08306	0.986679	0.917071	0.976479	1.03454	0.926723	1.07614	1.04024	0.973581	245.117	283.526	249.032	267.15
F2D6N0	Predicted protein OS=Hordeum vulgare subsp. vulgare PE=2 SV=1 - [F2D6N0_HORVV]	43.46	2	8	31	283	30.4777	8.45557		1.26846	1.46201		1.04797	1.0778	1.15745	0.857838	1.34586	0.858366	0.929341	0.97717	122.97	117.763	47.1491	48.0786
P93639	Actin (Fragment) OS=Zea mays GN=Maz56 PE=3 SV=1 - [P93639_MAIZE]	43.45	2	14	219	336	37.2729	6.01123	0.893619	1.14278	0.945109	0.887265	1.13585	1.13558	1.14503	0.985744	1.08496	0.966837	0.860018	0.993908	199.711	487.624	449.717	673.36
A0A1D6C4U0	Peroxidase OS=Triticum aestivum PE=3 SV=1 - [A0A1D6C4U0_WHEAT]	43.44	3	11	120	320	34.049	7.56201	0.93049	1.0007	1.06555	0.944454	0.943659	0.970141	1.24116	0.986608	1.10864	0.777751	0.945666	0.936937	319.486	510.168	294.448	421.001
V9HXE6	Uncharacterized protein OS=Triticum aestivum PE=2 SV=1 - [V9HXE6_WHEAT]	43.43	6	8	35	175	19.5422	8.17725	0.950405	0.85217	0.860944	0.960021	0.859596	0.864241	0.916566	1.06934	0.955622	0.957254	0.97525	1.06715	61.88	49.83	47.69	65.7967
A0A1D6DH21	Uncharacterized protein OS=Triticum aestivum PE=3 SV=1 - [A0A1D6DH21_WHEAT]	43.43	1	21	156	495	53.5843	5.78271		1.04254	0.949985		1.18377	0.953991	1.02107	1.12174	1.10093	1.12492	1.02619	0.643262	365.681	320.864	381.021	323.185
D5MTE0	Glycosyltransferase OS=Triticum aestivum GN=TaGTb PE=2 SV=1 - [D5MTE0_WHEAT]	43.42	3	15	93	456	49.6484	5.37646	0.956378	0.992145	0.895658	0.962147	0.984561	1.05637	1.08758	1.09004	1.00301	0.843874	0.972876	0.989903	193.354	159.913	163.637	344.56
A0A1D6BTU6	Uncharacterized protein OS=Triticum aestivum PE=3 SV=1 - [A0A1D6BTU6_WHEAT]	43.41	1	6	34	182	20.2976	5.99854	0.91348		1.0962	1.05283		0.962708	1.0951	1.02975	1.06994	0.971919	0.921594	0.97129	108.08	139.983	178.711	94.48
A0A1D6CVW6	Uncharacterized protein OS=Triticum aestivum PE=3 SV=1 - [A0A1D6CVW6_WHEAT]	43.41	1	6	40	182	20.2985	5.60498	0.895838	0.858584	1.01999	0.865132	0.777193	0.911832	1.08765	1.04104	1.15799	0.926297	1.05481	0.824836	148.336	199.89	138.183	165.78
A0A1D5VDX9	Uncharacterized protein OS=Triticum aestivum PE=3 SV=1 - [A0A1D5VDX9_WHEAT]	43.4	1	7	152	212	23.256	6.20166		0.687643	0.647443		1.2707	1.02962	0.64013	1.0738	0.749328	1.19299	1.10055	1.15503	403.725	774.658	733.879	661.736
M7YNG5	Glucose-6-phosphate isomerase OS=Triticum urartu GN=TRIUR3_04725 PE=3 SV=1 - [M7YNG5_TRIUA]	43.39	10	20	123	567	62.2393	7.43018	1.11073	0.913485	0.766877	1.505	1.09538	0.991053	1.00004	0.976184	0.990442	1.01991	1.05444	1.00684	85.64	344.197	224.923	244.66
A0A1D6SE58	Uncharacterized protein OS=Triticum aestivum PE=3 SV=1 - [A0A1D6SE58_WHEAT]	43.39	1	19	112	514	55.8148	6.01123	1.01597		1.05607	0.995418		0.928347	1.15767	0.960368	1.14122	0.886732	1.07079	0.925377	175.567	306.321	279.385	255.907
W5HZB1	Uncharacterized protein OS=Triticum aestivum PE=4 SV=1 - [W5HZB1_WHEAT]	43.37	4	19	135	498	55.9109	6.41748	1.68642	1.44745	1.66339	1.32636	1.02203	1.11523	0.98161	1.00016	1.02119	1.05327	1.04317	0.886007	301.792	332.61	273.764	540.008
F6IB54	Putative feruloyl transferase OS=Triticum aestivum GN=bahd3 PE=2 SV=1 - [F6IB54_WHEAT]	43.36	3	12	74	422	45.1901	5.12256	1.74623	1.2868	1.27182	0.632653	0.917531	0.927432	1.15178	0.958081	1.00104	0.947516	0.984639	1.05029	90.8657	142.769	152.636	113.837
A0A1D6AJT8	Uncharacterized protein OS=Triticum aestivum PE=3 SV=1 - [A0A1D6AJT8_WHEAT]	43.36	4	21	207	535	60.0273	4.80518	0.886971	0.903766	0.739538	1.08854	0.940507	0.911728	0.897695	1.03294	0.998423	1.00652	1.09938	1.00531	518.852	620.324	540.837	469.062
A0A1D5RPW7	Uncharacterized protein OS=Triticum aestivum PE=4 SV=1 - [A0A1D5RPW7_WHEAT]	43.35	7	19	95	496	55.403	8.26514	0.912838	0.80249	1.00367	1.01307	0.950652	1.09855	0.981187	1.01225	0.970389	1.03656	1.00187	0.978144	257.041	270.293	217.317	287.869
A0A1D5ZTP1	Uncharacterized protein OS=Triticum aestivum PE=4 SV=1 - [A0A1D5ZTP1_WHEAT]	43.34	2	21	157	706	76.4864	6.04932	1.14539	1.00893	1.1104	1.08451	1.07179	0.999761	1.1012	1.02285	0.917833	0.9629	1.009	1.03084	565.799	521.531	820.168	643.332
A0A1D6DBB8	Uncharacterized protein OS=Triticum aestivum PE=4 SV=1 - [A0A1D6DBB8_WHEAT]	43.33	4	13	74	270	28.1503	10.3452	1.17808	1.37595	1.28725	0.976346	1.1231	1.06788	1.23459	0.896639	1.13937	0.877551	0.885887	0.914545	180.871	373.746	277.348	166.211
A0A1D5U2B3	Uncharacterized protein OS=Triticum aestivum PE=4 SV=1 - [A0A1D5U2B3_WHEAT]	43.31	1	9	51	254	27.4461	5.98584	0.81408	1.02755	0.943845	1.04898	1.00577	0.991813	0.912681	1.00058	0.982039	1.01667	1.10107	1.03289	178.06	147.079	168.365	241.852
M8CBC2	Uncharacterized protein OS=Aegilops tauschii GN=F775_29635 PE=4 SV=1 - [M8CBC2_AEGTA]	43.3	2	9	29	261	28.3672	6.30322		1.00698	1.09379		1.09673	1.01103	1.13885	0.841358	1.03936	0.925445	0.923751	0.996956	53.0533	173.03	180.893	145.29
M8ARQ2	60S ribosomal protein L5-2 OS=Aegilops tauschii GN=F775_29039 PE=3 SV=1 - [M8ARQ2_AEGTA]	43.29	2	13	107	298	34.0005	9.26123	1.00189	0.894821	0.824229	1.07059	0.952934	0.982654	1.00387	1.11126	0.912198	1.0851	1.05495	0.840089	486.33	376.112	348.186	322.406
Q75QN8	Cold shock domain protein 3 OS=Triticum aestivum GN=WCSP3 PE=2 SV=1 - [Q75QN8_WHEAT]	43.29	2	5	89	231	21.5304	6.1001	1.2242	1.08221	1.31806	1.16025	1.08167	0.950753	0.990572	1.00965	1.05394	0.712836	0.984748	0.968543	378.704	509.375	218.427	334.434
D8L9U6	Eukaryotic translation initiation factor 3 subunit A OS=Triticum aestivum GN=TAA_ctg0954b.00420.1 PE=3 SV=1 - [D8L9U6_WHEAT]	43.28	4	35	238	1012	117.083	9.33447	1.04714	1.27442	1.16637	1.03786	0.867996	0.977591	1.1632	0.916837	0.855796	1.05451	1.02249	0.925454	555.274	771.643	691.48	763.113
M7Z4J1	60S ribosomal protein L18a OS=Triticum urartu GN=TRIUR3_15428 PE=3 SV=1 - [M7Z4J1_TRIUA]	43.26	4	8	47	178	21.3253	10.4038	0.683388	0.760667	0.858938	0.52323	0.756848	0.710478	0.978524	1.00824	0.954485	0.997544	1.10771	1.05825	124.293	138.89	142.633	130.09
I1HLI3	Dihydrolipoyl dehydrogenase OS=Brachypodium distachyon GN=BRADI_2g34770 PE=4 SV=1 - [I1HLI3_BRADI]	43.23	1	18	154	502	52.7275	7.37158	0.909388		0.872352	1.00746		0.987058	0.884102	0.947262	0.951248	0.981962	0.990468	1.27404	283.11	756.639	787.56	755.256
A0A1D5T5A4	Uncharacterized protein OS=Triticum aestivum PE=4 SV=1 - [A0A1D5T5A4_WHEAT]	43.23	3	7	119	192	22.1951	9.81787	0.779657	0.943506	1.17216	0.675879	1.00273	1.19636	0.962607	0.980669	0.969795	1.05204	1.00015	1.07778	304.595	303.784	231.635	282.092
M0YYJ1	Uncharacterized protein OS=Hordeum vulgare subsp. vulgare PE=4 SV=1 - [M0YYJ1_HORVV]	43.2	6	6	31	169	18.1823	4.98291	0.95666	0.707953	0.848796	1.00035	1.03769	1.14239	0.78422	0.852552	0.883813	1.17419	1.17098	1.06357	125.65	158.95	144.807	166.072
W4ZTY9	Uncharacterized protein OS=Triticum aestivum PE=3 SV=1 - [W4ZTY9_WHEAT]	43.16	8	10	54	329	34.0451	8.33838	1.03707	1.12285	1.09278	0.93091	1.02074	0.965573	1.1363	0.960202	1.0841	0.9649	0.978601	0.946503	292.22	298.577	283.618	242.19
A0A1D5ZQF2	Citrate synthase OS=Triticum aestivum PE=3 SV=1 - [A0A1D5ZQF2_WHEAT]	43.14	2	16	99	503	55.0855	8.82178	1.1482	0.949055	1.52682	0.712328	0.902634	0.867026	1.07311	1.04305	0.958304	0.932906	1.03639	0.875189	412.608	470.346	493.53	517.41
A0A1D5YRP7	Citrate synthase OS=Triticum aestivum PE=3 SV=1 - [A0A1D5YRP7_WHEAT]	43.14	2	16	89	503	54.9685	9.0415	1.05675	0.767269	0.919106	0.880452	0.850913	0.923212	1.06119	0.910813	1.03557	1.02955	1.00582	1.00384	389.637	354.485	393.506	321.54
W5AN74	Peroxidase OS=Triticum aestivum PE=3 SV=1 - [W5AN74_WHEAT]	43.11	6	13	53	341	36.5862	6.12549	0.828762	1.01288	0.775085	0.940382	0.887099	0.894792	1.03632	0.976987	1.01508	0.919244	0.97133	1.12316	104.245	193.499	169.266	158.492
A0A1D5VA28	Uncharacterized protein OS=Triticum aestivum PE=4 SV=1 - [A0A1D5VA28_WHEAT]	43.07	3	11	59	397	43.9248	5.18604	0.887516	0.885415	0.93821	0.975468	1.04833	0.934168	0.968815	1.03104	1.01823	1.01567	0.990065	0.957643	177.801	245.193	258.236	199.633
A0A1D5TN46	Uncharacterized protein OS=Triticum aestivum PE=3 SV=1 - [A0A1D5TN46_WHEAT]	43.07	1	6	148	137	15.0012	10.6235	0.8325	0.873509	0.800212	0.950684	1.1159	0.928095	0.925377	1.02854	0.864292	1.06649	1.05103	1.05554	154.167	405.75	386.64	358.316
F2CV88	40S ribosomal protein S26 OS=Hordeum vulgare subsp. vulgare PE=2 SV=1 - [F2CV88_HORVV]	43.06	1	5	55	144	15.6822	11.0337	1.14039	1.07797	1.31569	0.944365	0.947977	1.08536	1.1612	0.951667	0.952683	1.02005	1.10601	1.00803	250.757	275.285	280.335	318.187
R7W137	Ras-related protein RABA2a OS=Aegilops tauschii GN=F775_32384 PE=4 SV=1 - [R7W137_AEGTA]	43	1	9	46	207	22.7316	5.24951	0.890321		0.929746	0.938746		0.966711	0.975009	1.23878	0.8943	0.991694	0.967746	0.862963	142.136	86.7517	73.0639	58.7991
A0A1D6BSA1	Uncharacterized protein OS=Triticum aestivum PE=3 SV=1 - [A0A1D6BSA1_WHEAT]	42.97	4	30	130	903	98.4853	9.14404	0.948769	1.11542	0.841351	1.06514	1.05879	1.05209	0.993119	1.01114	0.951949	1.02134	1.07163	1.01576	262.091	529.96	554.208	486.026
A0A1D5SDW0	Uncharacterized protein OS=Triticum aestivum PE=4 SV=1 - [A0A1D5SDW0_WHEAT]	42.97	15	17	93	526	57.5112	6.37939	1.07827	0.929947	0.919929	1.02755	0.935303	0.949049	0.921404	0.964495	1.01969	0.993988	1.02452	0.948469	208.455	129.77	227.677	196.542
N1QWD5	3'-N-debenzoyl-2'-deoxytaxol N-benzoyltransferase OS=Aegilops tauschii GN=F775_27126 PE=4 SV=1 - [N1QWD5_AEGTA]	42.96	1	15	152	419	46.4724	5.89697	0.842926	0.977036	0.806195	0.885996	0.989218	0.818113	1.11193	1.0222	1.10631	1.03675	0.993916	0.817918	338.114	335.136	350.69	280.988
W5CL20	Uncharacterized protein OS=Triticum aestivum GN=TRAES_3BF098500060CFD_c1 PE=4 SV=1 - [W5CL20_WHEAT]	42.96	5	5	8	142	15.6585	9.99365	1.06089	0.921126	0.665104	1.12582	0.929259	0.921566	0.958162	0.868254	0.882798	1.21275	1.08338	1.0721	40.7	21.7	44	0
B6T271	Hematopoietic stem/progenitor cells 176 OS=Zea mays PE=2 SV=1 - [B6T271_MAIZE]	42.96	4	4	12	135	14.9297	8.77783	0.956977	0.706572	0.745039	1.1152	0.993041	0.846	0.889401	1.08965	1.04333	1.13715	0.959561	0.804108	14.32	41.1	24.61	27.35
W5GFB4	Uncharacterized protein OS=Triticum aestivum PE=4 SV=1 - [W5GFB4_WHEAT]	42.96	3	3	13	135	14.1272	6.52197	0.931195	0.907587	0.81567	0.806865	0.930174	0.894214	1.08158	0.928501	1.05455	0.927517	1.08621	0.963	85.0667	39.99	65.6033	33.3369
A0A1D6BT79	Uncharacterized protein OS=Triticum aestivum PE=4 SV=1 - [A0A1D6BT79_WHEAT]	42.96	10	10	27	277	31.1217	7.26904	1.10217	1.1416	1.16223	1.09042	0.95073	0.927108	1.05184	0.98684	0.945665	0.966285	1.0097	1.00064	50.9172	68.05	94.0509	0
A0A1D5WDK8	Uncharacterized protein OS=Triticum aestivum PE=3 SV=1 - [A0A1D5WDK8_WHEAT]	42.95	1	14	76	461	51.3388	5.73193	1.08772	1.01418		1.30313	1.15375		0.769031	1.04642	0.850666	1.0374	1.21286	1.07632	128.98	172.291	183.863	157.912
A0A1D5T9N6	Uncharacterized protein OS=Triticum aestivum PE=4 SV=1 - [A0A1D5T9N6_WHEAT]	42.94	4	15	75	347	37.7772	6.13818	0.8107	1.11766	0.871238	0.922596	1.02518	0.983379	1.05085	1.01116	1.05771	0.822314	0.909657	1.09051	219.707	167.557	99.4867	171.979
A0A1D6B8Z2	Aspartate aminotransferase OS=Triticum aestivum PE=4 SV=1 - [A0A1D6B8Z2_WHEAT]	42.93	15	15	73	410	45.305	5.92236	0.972772	0.902024	0.874906	0.99021	0.912393	1.00068	0.986617	0.944125	1.00394	1.03369	1.01251	1.02033	188.79	244.655	212.55	201.772
A0A1D5WNU9	Uncharacterized protein OS=Triticum aestivum PE=4 SV=1 - [A0A1D5WNU9_WHEAT]	42.91	11	11	36	247	28.7122	4.97021	1.05121	0.792205	0.939216	0.962874	0.919351	0.893067	0.911034	1.03234	0.964521	1.01325	1.06751	1.0148	112.68	82.72	72.22	82.78
A0A1D6ALL4	Uncharacterized protein OS=Triticum aestivum PE=4 SV=1 - [A0A1D6ALL4_WHEAT]	42.89	5	16	58	429	48.0683	8.1626		1.0291	1.01376		1.02132	1.05259	0.970243	0.946662	1.04371	1.05949	0.979183	1.05436	148.493	69.2267	116.113	137.228
A0A1D5V310	Uncharacterized protein OS=Triticum aestivum PE=3 SV=1 - [A0A1D5V310_WHEAT]	42.89	4	12	53	401	40.9881	5.77002		0.867341	1.28606		0.862795	0.860119	0.981214	1.12974	0.880916	1.03671	1.01008	0.940841	152.086	147.487	299.504	275.737
M8B736	HMG1/2-like protein OS=Aegilops tauschii GN=F775_27510 PE=4 SV=1 - [M8B736_AEGTA]	42.86	2	10	106	161	17.2617	6.91748	0.710565	1.03488	0.920376	1.16468	0.968205	1.11732	0.667878	1.25393	0.925319	0.815362	1.04079	1.11271	170.49	330.268	311.309	291.12
W5FZV5	Annexin OS=Triticum aestivum PE=3 SV=1 - [W5FZV5_WHEAT]	42.86	2	11	44	315	35.4122	8.86572	0.971321	1.15057	1.33839	0.958495	0.94201	1.01096	1.03339	1.08539	1.03632	0.866239	0.816787	1.15707	109.55	184.61	156.817	168.774
G9HXG9	60S ribosomal protein L5 OS=Triticum aestivum PE=2 SV=1 - [G9HXG9_WHEAT]	42.86	2	13	103	301	34.4418	9.26123	1.0443	1.00003	0.887454	1.20219	1.06297	0.957091	0.929658	1.02723	0.949389	1.07212	1.07369	0.977693	454.77	376.112	365.148	302.197
A0A1D5XGN6	Uncharacterized protein OS=Triticum aestivum PE=4 SV=1 - [A0A1D5XGN6_WHEAT]	42.86	6	15	31	539	57.6903	7.2251	1.10769	1.13203	1.35062	1.00552	1.07106	0.795962	1.00111	1.08429	1.04494	0.86252	1.00127	1.0022	127.1	183.15	140.468	136.62
A0A1D5RRU8	Signal peptidase I OS=Triticum aestivum PE=3 SV=1 - [A0A1D5RRU8_WHEAT]	42.86	5	6	16	147	16.3436	7.06396	1.0703	0.916195	0.968652	0.852143	0.973822	0.924714	0.992784	0.974004	0.995643	0.99948	0.905822	1.00433	35.82	43.51	45.3567	28.26
A0A1D6CYE4	Uncharacterized protein OS=Triticum aestivum PE=4 SV=1 - [A0A1D6CYE4_WHEAT]	42.86	3	6	12	238	25.4866	7.66455	0.895502	1.31985		0.927464	0.850353		1.68506	0.764602	1.15655	0.750425	1.00071	0.929189	29.96	18.18	47.05	23.04
A0A1D5S0G4	Sulfotransferase OS=Triticum aestivum PE=3 SV=1 - [A0A1D5S0G4_WHEAT]	42.86	6	11	70	350	40.2161	6.52197	1.02611	0.968003	1.01173	0.854075	0.857061	0.912446	1.17293	1.00208	1.1412	0.858617	0.927947	0.845404	311.203	231.818	241.197	187.408
A0A1D6RN38	Phospho-2-dehydro-3-deoxyheptonate aldolase OS=Triticum aestivum PE=3 SV=1 - [A0A1D6RN38_WHEAT]	42.83	2	19	192	537	58.7308	8.23584	0.969776	0.968066	1.05146	0.89246	0.896894	0.891371	1.24427	0.920244	1.06399	0.907024	1.02841	0.938772	370.986	413.764	541.38	357.958
A0A080YU61	Uncharacterized protein OS=Triticum aestivum GN=TRAES_3BF271000010CFD_c1 PE=4 SV=1 - [A0A080YU61_WHEAT]	42.82	5	13	72	397	43.9367	5.37646	1.0361	0.930206	0.887027	1.09819	1.02761	0.928865	0.943589	1.04555	0.983493	1.0281	1.07632	0.915668	199.728	236.962	282.595	245.547
A0A1D5UB86	Phosphoinositide phospholipase C OS=Triticum aestivum PE=4 SV=1 - [A0A1D5UB86_WHEAT]	42.81	3	20	79	605	68.0513	6.50732	1.20878	1.38244	1.37099	0.71167	0.949372	0.975167	1.34091	1.06641	1.00038	0.755344	0.793423	1.06497	178.056	260.326	221.373	144.586
A0A1D6CAP9	Serine/threonine-protein phosphatase OS=Triticum aestivum PE=3 SV=1 - [A0A1D6CAP9_WHEAT]	42.81	3	9	52	306	35.0741	5.021	0.949178	1.03045	0.994413	1.12043	0.96846	0.964683	1.04012	1.07353	1.0264	1.06328	0.942871	0.905375	75.2	117.159	157.427	170.658
J3MPG1	Uncharacterized protein OS=Oryza brachyantha PE=3 SV=1 - [J3MPG1_ORYBR]	42.8	3	8	129	250	27.1436	5.36377	1.03325	0.931483	1.9175	1.27477	1.09603	1.08119	1.00114	1.09482	1.1035	1.22377	0.852735	0.724897	99.1533	249.407	162.49	182.593
M7ZP86	Mitogen-activated protein kinase OS=Triticum urartu GN=TRIUR3_20327 PE=3 SV=1 - [M7ZP86_TRIUA]	42.79	10	11	31	402	46.5734	5.94775	1.03267	0.965951	1.17483	0.957795	0.962784	1.07012	1.15213	0.973093	1.00235	0.981026	0.92714	0.939374	58.64	88.2407	70.72	90.689
A0A1D5RUU0	Patatin OS=Triticum aestivum PE=3 SV=1 - [A0A1D5RUU0_WHEAT]	42.75	3	10	58	386	40.9002	6.3667	0.93376	0.920593	1.21231	0.778405	0.627184	0.835856	0.904601	1.25319	1.06182	0.87347	0.931557	0.87118	236.625	189.225	150.459	217.57
A0A1D6C0X7	Ribonucleoside-diphosphate reductase OS=Triticum aestivum PE=3 SV=1 - [A0A1D6C0X7_WHEAT]	42.74	21	32	132	819	92.0093	7.03467	1.05862	0.911923	1.01394	0.96159	0.949536	0.900685	0.935268	0.972921	0.994213	1.03752	1.07927	1.02054	366.318	317.727	243.571	410.237
A0A1D5S2K2	Uncharacterized protein OS=Triticum aestivum PE=3 SV=1 - [A0A1D5S2K2_WHEAT]	42.71	7	7	31	199	21.6174	9.84717	1.03854	1.11227	1.03265	1.00082	1.09358	1.02974	1.01837	1.02736	0.927394	0.977867	1.03056	1.03617	61.86	38.14	85.48	75.6233
A0A1D5STT2	Peroxidase OS=Triticum aestivum PE=3 SV=1 - [A0A1D5STT2_WHEAT]	42.7	1	10	85	281	30.4321	5.35107	1.11981	0.608515	0.486548	0.487115	0.572505	0.17147	1.21759	1.03876	0.93074	0.614719	0.566372	1.61414	147.744	281.487	140.373	119.892
B7ZXP4	Uncharacterized protein OS=Zea mays GN=ZEAMMB73_704580 PE=2 SV=1 - [B7ZXP4_MAIZE]	42.69	1	14	107	438	48.0308	9.08545		0.891322	0.854659		0.895667	0.953506	0.977065	1.1177	1.00188	0.932419	0.977361	0.868593	226.191	482.099	448.164	317.666
W5G328	Uncharacterized protein OS=Triticum aestivum PE=4 SV=1 - [W5G328_WHEAT]	42.67	9	15	115	464	50.6578	8.63135	0.994013	0.941615	1.04381	1.13355	0.975354	0.989193	1.03189	1.0025	0.991176	1.00421	0.961765	0.992449	171.428	383.929	257.445	215.845
A0A1D6DHI9	Uncharacterized protein OS=Triticum aestivum PE=4 SV=1 - [A0A1D6DHI9_WHEAT]	42.67	4	10	66	307	33.9985	6.91748	1.0204	0.912375	0.963327	0.986792	1.21662	1.14604	0.836465	1.04342	0.88169	0.980787	1.04919	1.12546	167.084	155.023	253.417	160.13
A0A1D5ZQF0	Uncharacterized protein OS=Triticum aestivum PE=4 SV=1 - [A0A1D5ZQF0_WHEAT]	42.65	12	12	36	340	38.1391	4.93213	0.818418	0.925995	0.916188	0.999218	0.953126	1.00381	0.992646	0.956072	1.02297	1.04721	0.97478	1.03207	164.4	112.609	249.384	28.58
A0A1D6DEI5	Uncharacterized protein OS=Triticum aestivum PE=4 SV=1 - [A0A1D6DEI5_WHEAT]	42.63	3	22	145	746	81.3859	6.97607		1.09214	0.986259		1.69406	1.11639	1.06234	0.976734	1.08065	0.934096	0.928358	1.07777	365.724	455.21	632.28	547.171
C7DPL4	Glutamine synthetase OS=Triticum aestivum GN=GS2 PE=3 SV=1 - [C7DPL4_WHEAT]	42.62	1	14	103	427	46.6434	6.0874		1.50478	1.23679		1.23489	1.23531	1.30033	1.01316	0.897761	0.910523	0.952646	0.995387	258.161	122.978	205.799	227.072
A0A0A9R887	Uncharacterized protein OS=Arundo donax PE=4 SV=1 - [A0A0A9R887_ARUDO]	42.62	2	2	9	61	6.4082	4.71631	1.01768	0.631177	0.684114	0.991447	1.04421	0.812571	0.861746	0.927569	0.858167	1.26832	1.08803	1.00238	58.28	70.4	79.72	67.32
A0A1D5S8J8	Uncharacterized protein OS=Triticum aestivum PE=4 SV=1 - [A0A1D5S8J8_WHEAT]	42.62	4	17	99	549	61.0326	8.71924	0.909714	0.939745	0.972111	1.03937	1.04971	1.02535	0.999712	1.03861	0.81222	0.874492	0.812139	1.32871	363.986	373.305	453.705	306.48
I1NNE7	Uncharacterized protein OS=Oryza glaberrima PE=3 SV=1 - [I1NNE7_ORYGL]	42.61	2	7	462	115	12.4967	9.99365		0.94892	1.14936		1.12682	1.09113	1.10108	1.04129	1.05829	0.896717	0.933327	1.0114	922.189	1668.07	1153.34	1100.37
A0A1D5ZBP4	Uncharacterized protein OS=Triticum aestivum PE=4 SV=1 - [A0A1D5ZBP4_WHEAT]	42.6	4	8	30	223	24.1123	7.28369	0.986978		0.786284	1.09538		0.972622	1.06054	0.994961	1.04292	1.08711	0.958016	0.924167	47.7179	84.6172	62.8028	46.1295
A0A1D6BWG3	Uncharacterized protein OS=Triticum aestivum PE=4 SV=1 - [A0A1D6BWG3_WHEAT]	42.57	2	13	58	397	44.0124	8.04541	1.0708	0.866857	0.950507	0.812658	1.14829	0.96041	1.09059	0.925863	1.02653	0.993474	1.08038	1.0033	288.976	203.03	197.349	178.13
A0A1D6D033	Uncharacterized protein OS=Triticum aestivum PE=4 SV=1 - [A0A1D6D033_WHEAT]	42.57	3	14	61	397	44.0205	8.25049	0.709399	0.735525	0.799219	0.894029	0.852746	1.01175	1.07362	1.00613	1.06325	0.975618	1.06657	0.905895	286.01	231.188	205.88	169.34
A0A1D6BSJ3	Uncharacterized protein OS=Triticum aestivum PE=4 SV=1 - [A0A1D6BSJ3_WHEAT]	42.53	2	8	46	261	27.4582	4.83057	0.921876	0.784333	0.875446	1.2011	1.00815	1.20225	1.15126	0.906661	0.931496	0.897287	1.15832	0.924998	128.717	228.805	271.555	258.408
W5BH26	Uncharacterized protein OS=Triticum aestivum PE=3 SV=1 - [W5BH26_WHEAT]	42.52	1	12	101	301	34.4617	9.26123		0.597762	0.676911		0.774698	0.572848	0.831128	0.890218	0.905558	1.26177	1.24889	0.94742	454.77	389.948	350.11	315.233
W5FBD5	Uncharacterized protein OS=Triticum aestivum PE=3 SV=1 - [W5FBD5_WHEAT]	42.48	1	5	44	153	17.2512	10.1255	0.871694	0.858731		0.942106	1.51215		0.886068	1.1705	0.968392	0.960408	1.09014	0.897506	40.84	104.437	87.95	47.95
A0A1D5YGL3	40S ribosomal protein S26 OS=Triticum aestivum PE=3 SV=1 - [A0A1D5YGL3_WHEAT]	42.45	1	5	56	139	15.273	11.0337	1.23117	1.09606	1.17782	0.915772	0.967562	1.05262	1.33667	0.844249	0.975049	1.06097	0.916136	0.907727	196.381	347.973	228.63	249.74
A0A1D6BV92	Uncharacterized protein OS=Triticum aestivum PE=3 SV=1 - [A0A1D6BV92_WHEAT]	42.44	2	20	118	549	59.2397	6.85889	0.995425	0.917661	1.16429	0.927909	0.897809	0.952514	1.16145	0.920485	1.18031	0.893072	1.03173	0.945253	187.545	313.711	275.96	251.51
A0A0A9M3R6	Uncharacterized protein OS=Arundo donax PE=4 SV=1 - [A0A0A9M3R6_ARUDO]	42.42	2	2	34	66	7.24777	6.50732	1.07388	0.866823	1.04004	0.993812	1.1219	1.09088	0.943061	1.02335	0.89484	0.93937	1.00789	1.12936	107.54	151.225	147.047	101.547
W5FM07	Uncharacterized protein OS=Triticum aestivum PE=4 SV=1 - [W5FM07_WHEAT]	42.41	7	8	50	257	26.9107	6.72705	1.1998	1.20927	1.30975	0.874965	0.960329	1.02539	1.18007	0.987429	1.0383	0.887363	0.8847	0.98302	221.822	316.235	235.128	234.715
A0A1D5ZV85	Dihydrolipoamide acetyltransferase component of pyruvate dehydrogenase complex OS=Triticum aestivum PE=3 SV=1 - [A0A1D5ZV85_WHEAT]	42.41	3	16	109	474	48.6327	8.74854	1.13152	1.0889	1.43042	0.924682	0.861616	0.966671	1.25075	0.911287	1.15004	1.00679	0.940757	0.940078	72.9886	293.391	262.569	243.262
A0A1D5XLB2	Uncharacterized protein OS=Triticum aestivum PE=4 SV=1 - [A0A1D5XLB2_WHEAT]	42.39	1	21	88	552	59.3123	8.42627	0.69217	1.27338	0.924312	1.53724	0.938873	1.04483	1.27227	0.991576	1.01177	1.00114	0.987641	0.844351	189.163	328.953	337.574	296.738
M8CBK3	Sulfotransferase OS=Aegilops tauschii GN=F775_26674 PE=3 SV=1 - [M8CBK3_AEGTA]	42.37	3	12	50	321	36.4794	6.87354	0.979535	1.00464	0.92416	0.964753	0.848794	0.915199	1.1514	1.02209	1.04634	0.850985	1.02249	0.908782	141.98	90.8481	141.645	87.8433
A0A1D6ALN8	Uncharacterized protein OS=Triticum aestivum PE=3 SV=1 - [A0A1D6ALN8_WHEAT]	42.35	1	12	100	503	54.3897	5.71924		0.833308	0.918061		1.10234	1.01903	0.937885	0.975937	0.909157	0.806791	1.30299	1.14862	448.906	248.072	283.748	215.088
A0A1D5YSF0	Histone H2A OS=Triticum aestivum PE=3 SV=1 - [A0A1D5YSF0_WHEAT]	42.34	1	5	68	137	14.3149	10.4331	1.19327	0.654892	0.504181	0.818464	2.27919	1.24782	0.757025	1.11941	0.680199	0.694428	0.739232	1.83477	55.0103	47.79	124.151	59.9459
A0A1D6AG49	Uncharacterized protein OS=Triticum aestivum PE=4 SV=1 - [A0A1D6AG49_WHEAT]	42.31	6	6	31	208	23.1083	5.17334	1.03558	1.01256	1.04534	0.927069	1.03168	1.06714	1.01764	1.05453	1.03585	0.962239	0.975357	0.979214	84.6555	118.29	144.34	115.64
A0A1D5UAK7	Cysteine proteinase inhibitor OS=Triticum aestivum PE=3 SV=1 - [A0A1D5UAK7_WHEAT]	42.31	3	4	15	156	16.8968	10.1841		0.83626	0.939359		1.04892	1.12804	0.806225	0.974908	0.887034	1.12532	1.11495	1.10123	65.7567	59.73	122.912	28.43
A0A1D6BJU0	Peroxidase OS=Triticum aestivum PE=3 SV=1 - [A0A1D6BJU0_WHEAT]	42.3	5	11	67	331	35.6981	6.72705	1.12071	1.05343	1.13048	1.13796	0.978426	1.09025	1.12731	0.991896	1.06213	0.928161	0.909439	0.990863	128.29	264.914	357.283	260.079
R7W563	Uncharacterized protein OS=Aegilops tauschii GN=F775_26917 PE=3 SV=1 - [R7W563_AEGTA]	42.29	6	9	74	253	28.8415	6.96143	0.860644	0.9058	1.16124	1.01594	0.970747	0.989725	1.00466	1.02499	0.930302	0.95247	1.03116	0.977657	158.224	276.532	193.937	128.474
M7ZKH9	Spermidine synthase 1 OS=Triticum urartu GN=TRIUR3_26744 PE=3 SV=1 - [M7ZKH9_TRIUA]	42.28	2	9	63	324	35.3896	5.09717	1.06153	1.146	1.11143	0.966759	1.00591	0.9173	0.952223	1.01508	0.917001	0.983135	1.09371	1.0258	53.99	171.826	139.346	194.17
A0A1D6CYJ2	Uncharacterized protein OS=Triticum aestivum PE=3 SV=1 - [A0A1D6CYJ2_WHEAT]	42.28	1	9	64	324	35.4466	5.09717		1.16925	1.04712		1.03085	0.896725	0.866008	0.958816	0.954519	0.96736	1.21643	1.09718	76.59	138.265	182.193	183.12
A0A1D6A2E3	Uncharacterized protein OS=Triticum aestivum PE=4 SV=1 - [A0A1D6A2E3_WHEAT]	42.27	2	6	45	220	22.439	9.45166	0.901467	0.954544	1.05524	0.9556	0.88743	0.932175	0.852446	0.945465	0.860471	1.03921	1.01846	1.29549	145.62	294.286	284.044	273.976
W5AW06	Peroxidase OS=Triticum aestivum PE=3 SV=1 - [W5AW06_WHEAT]	42.23	3	9	60	341	36.7755	7.53271		1.16849	1.24231		1.21764	1.0743	1.13349	1.22825	1.03003	0.837887	0.93328	0.869721	333.859	418.709	435.788	431.677
A0A1D5RUF7	Uncharacterized protein OS=Triticum aestivum PE=3 SV=1 - [A0A1D5RUF7_WHEAT]	42.23	10	10	52	296	30.328	9.61279	0.904363	0.935077	0.824824	0.984606	0.996776	0.935093	0.948821	0.955252	1.04018	1.0161	1.11667	0.968601	145.796	377.876	207.024	487.033
A0A1D6AV30	Uncharacterized protein OS=Triticum aestivum PE=3 SV=1 - [A0A1D6AV30_WHEAT]	42.22	3	12	101	360	38.5434	5.97314	1.32297	1.02443	1.02965	0.830964	0.969342	0.834637	0.989413	0.996775	0.904586	0.892183	1.15983	1.18014	336.77	276.219	284.779	242.691
A0A077S290	Uncharacterized protein OS=Triticum aestivum GN=TRAES_3BF022100020CFD_c1 PE=4 SV=1 - [A0A077S290_WHEAT]	42.2	2	9	59	218	24.0402	5.52881		0.968052	0.920409		0.983028	0.90691	0.840323	0.980235	0.887872	0.999392	1.10104	1.11437	103.638	197.518	142.015	158.806
A0A1D5V9Q5	Uncharacterized protein OS=Triticum aestivum PE=4 SV=1 - [A0A1D5V9Q5_WHEAT]	42.2	3	5	57	173	16.9221	8.1626	0.890456	0.889122	0.995826	0.998976	1.0273	1.07245	0.940404	0.9509	1.00249	1.07328	1.01294	1.02804	113.425	294.13	199.54	228.391
A0A1D6AS16	Uncharacterized protein OS=Triticum aestivum PE=4 SV=1 - [A0A1D6AS16_WHEAT]	42.2	4	8	63	282	30.3972	7.63525	0.806194	0.853189	0.933766	0.959846	1.00085	0.939106	1.00227	0.978616	1.00804	1.00816	1.08957	1.04427	66.81	196.552	168.66	307.226
A0A1D5TSX0	Eukaryotic translation initiation factor 3 subunit H OS=Triticum aestivum PE=3 SV=1 - [A0A1D5TSX0_WHEAT]	42.2	1	12	48	327	37.2574	4.86865	0.830329		1.15316	0.672401		0.810495	1.26018	0.858823	1.19726	1.02488	0.923819	0.921465	142.346	157.947	113.06	92.7467
A0A1D6AI04	Uncharacterized protein OS=Triticum aestivum PE=4 SV=1 - [A0A1D6AI04_WHEAT]	42.2	6	11	69	391	43.119	5.40186	1.03	1.0701	1.10759	1.10934	1.03903	1.13963	1.03546	1.05626	1.01028	0.94308	0.935991	0.968899	277.901	391.263	224.935	184.741
A0A1D6S6S2	Uncharacterized protein OS=Triticum aestivum PE=4 SV=1 - [A0A1D6S6S2_WHEAT]	42.19	2	20	75	557	63.1455	7.23975	1.11855	1.01461	1.15489	0.967294	1.18659	1.04438	0.776774	1.43495	0.725576	0.764163	0.986175	1.09421	66.7367	130.173	192.015	61.92
A0A1D6BYZ2	Patatin OS=Triticum aestivum PE=3 SV=1 - [A0A1D6BYZ2_WHEAT]	42.16	2	10	43	408	44.6469	6.60986	1.01814	0.858033	0.907218	0.776512	0.846157	0.875153	1.06048	1.05702	1.14572	0.86546	0.997804	0.930817	213.985	234.727	251.521	211.44
A0A1D5T2F3	Uncharacterized protein OS=Triticum aestivum PE=4 SV=1 - [A0A1D5T2F3_WHEAT]	42.16	5	7	45	204	22.8173	5.46533	0.939008	0.916175	0.919031	1.17047	0.991633	0.964746	1.01092	1.0311	0.993385	1.03454	1.05261	0.952917	67.8733	138.3	197.07	132.477
A0A1D5X3W1	Uncharacterized protein OS=Triticum aestivum PE=3 SV=1 - [A0A1D5X3W1_WHEAT]	42.15	6	14	98	382	42.8115	4.39893	0.965827	0.715944	0.94318	0.9212	0.9154	1.05118	0.768742	1.19101	0.757635	1.05429	0.972994	1.20585	365.476	402.041	287.507	333.815
I1HW10	Uncharacterized protein OS=Brachypodium distachyon GN=BRADI_3g00480 PE=3 SV=1 - [I1HW10_BRADI]	42.14	1	21	93	598	63.6176	5.78271		0.775988	0.857133		0.905649	0.821742	1.18547	0.879124	1.40708	0.91475	0.945967	0.870473	207.373	309.817	283.21	286.875
B6UH19	60S ribosomal protein L32 OS=Zea mays PE=2 SV=1 - [B6UH19_MAIZE]	42.11	3	6	149	133	15.6845	10.4038	0.893593	0.95513	0.969867	0.931755	1.02679	0.988926	0.966813	0.960512	0.900969	1.1036	1.05198	1.07306	261.598	690.221	574.31	436.887
A0A1D6BTZ7	Glycosyltransferase OS=Triticum aestivum PE=3 SV=1 - [A0A1D6BTZ7_WHEAT]	42.11	2	16	105	456	49.4814	5.43994		0.87264	0.943842		1.42179	1.32336	1.10186	1.02952	0.974651	0.867088	1.00558	1.05888	285.959	251.111	222.568	327.972
A0A1D5ZBP2	Dihydrolipoamide acetyltransferase component of pyruvate dehydrogenase complex OS=Triticum aestivum PE=3 SV=1 - [A0A1D5ZBP2_WHEAT]	42.11	1	16	103	475	48.8288	8.90967	0.883632	1.58628		0.622264	0.937068		1.42006	0.91507	1.06135	0.894753	0.933043	0.926839	89.78	221.201	171.371	247.143
A0A1D6C7M8	Uncharacterized protein OS=Triticum aestivum PE=3 SV=1 - [A0A1D6C7M8_WHEAT]	42.07	4	10	44	328	35.6606	7.63525	0.801947	0.907357	1.09673	0.767714	0.966328	1.01687	1.19758	0.912803	1.07112	0.980576	0.959951	0.964602	67.115	86.6667	105.127	54.1867
N1QW66	Putative alpha,alpha-trehalose-phosphate synthase (UDP-forming) 7 OS=Aegilops tauschii GN=F775_29374 PE=4 SV=1 - [N1QW66_AEGTA]	42.04	5	30	121	911	102.124	5.65576	0.885672	1.05102	0.909204	0.981669	1.04354	1.03632	0.955411	1.01407	1.02278	1.01267	0.986086	0.977836	269.775	233.203	294.068	286.342
W5DWT9	Uncharacterized protein OS=Triticum aestivum PE=4 SV=1 - [W5DWT9_WHEAT]	41.96	9	10	87	336	36.9845	6.69775	1.04625	0.992494	0.970879	1.14528	1.09795	0.9908	0.992078	1.01487	1.00602	0.957444	0.997332	1.05349	229.292	247.258	201.195	141.736
Q9FYV3	Elongation factor 1-alpha OS=Saccharum officinarum PE=2 SV=1 - [Q9FYV3_SACOF]	41.96	1	19	475	448	49.2906	8.95361	0.75819	0.719126	0.834225	1.47677	1.4837	2.03856	0.701009	1.63047	1.86942	0.528555	0.539014	0.524988	1008.45	1182.96	927.402	1066.16
A0A077S7Q4	Uncharacterized protein OS=Triticum aestivum GN=TRAES_3BF039300010CFD_c1 PE=3 SV=1 - [A0A077S7Q4_WHEAT]	41.94	3	9	68	310	32.9669	8.63135	0.860686	1.17381	1.00311	1.01412	1.08402	1.20298	0.849426	1.09065	0.870279	1.12677	1.01297	1.02707	180.975	172.41	167.715	363.62
M8BHP3	Peroxidase OS=Aegilops tauschii GN=F775_14781 PE=3 SV=1 - [M8BHP3_AEGTA]	41.92	2	9	49	334	36.0953	7.72314	0.96288	0.828737	0.87103	0.683584	1.07478	1.05574	0.978576	1.16447	1.09388	0.796152	0.972292	0.965036	278.25	217.175	218.576	192.611
A0A1D5SEB1	Uncharacterized protein OS=Triticum aestivum PE=4 SV=1 - [A0A1D5SEB1_WHEAT]	41.92	3	18	171	501	56.4903	5.37646	1.12307	1.25163	0.798703	1.00435	1.18399	0.907299	1.00517	0.959367	1.03775	1.00592	1.10229	0.962822	562.529	563.89	575.389	508.69
K4A6U9	Uncharacterized protein OS=Setaria italica GN=SETIT_034604mg PE=3 SV=1 - [K4A6U9_SETIT]	41.91	1	25	516	649	71.078	5.21143		0.842584	0.862572		0.965909	0.868064	0.94627	0.985528	0.946179	0.939057	0.991969	1.22037	1180.8	2000.17	1752.71	1641.94
A0A1D6IAS8	Uncharacterized protein OS=Zea mays PE=4 SV=1 - [A0A1D6IAS8_MAIZE]	41.91	2	14	246	470	51.9934	5.51611	0.673447	0.445833	0.746819	1.20721	1.2927	1.16436	1.32449	0.999936	1.17574	0.761827	0.845109	0.99422	432.968	807.248	677.514	703.073
F2D2T8	Predicted protein OS=Hordeum vulgare subsp. vulgare PE=2 SV=1 - [F2D2T8_HORVV]	41.89	2	8	43	265	27.8264	4.77979	0.982696		0.790788	0.978681		0.894901	0.981763	0.992669	0.901185	0.990901	1.22191	0.971712	147.77	197.394	258.006	199.073
A0A1D5YDM0	Peroxidase OS=Triticum aestivum PE=3 SV=1 - [A0A1D5YDM0_WHEAT]	41.88	2	9	45	320	34.0059	5.93506	0.865217	0.947543	0.852608	0.812617	1.02088	0.820497	0.894814	1.11355	0.899481	1.03087	1.07859	0.964071	127.122	239.797	81.04	208.786
A0A1D5RPY1	Uncharacterized protein OS=Triticum aestivum PE=4 SV=1 - [A0A1D5RPY1_WHEAT]	41.87	8	8	29	289	31.1254	6.59521	1.02859	1.14511	0.956829	1.20108	1.13606	0.947996	1.01681	0.998742	0.962621	1.08584	1.03464	1.01399	73.26	104.35	137.574	94.6733
R7W4C5	60S ribosomal protein L27-3 OS=Aegilops tauschii GN=F775_30410 PE=4 SV=1 - [R7W4C5_AEGTA]	41.86	2	5	53	129	14.4	10.2866	0.902372	1.45667	1.42765	0.937105	1.10376	1.02988	1.23207	0.931979	1.05388	0.962198	0.962019	1.00575	153.95	297.017	235.65	197.59
A0A1D6CFI9	Uncharacterized protein OS=Triticum aestivum PE=3 SV=1 - [A0A1D6CFI9_WHEAT]	41.86	4	30	127	903	98.5423	9.20264		1.33584	1.03724		0.789639	0.911258	1.48307	0.885835	1.15022	0.886754	0.902204	0.919843	254.472	305.952	415.735	390.46
N1QPH5	Signal recognition particle 54 kDa protein 2 OS=Aegilops tauschii GN=F775_27494 PE=3 SV=1 - [N1QPH5_AEGTA]	41.85	3	19	65	497	54.474	9.29053	0.865044	0.836006	0.864615	0.876893	1.00238	1.11257	0.902017	0.960414	1.00015	1.17114	1.11339	0.907113	172.85	177.168	315.615	190.912
M0USC9	Aspartate aminotransferase OS=Hordeum vulgare subsp. vulgare PE=4 SV=1 - [M0USC9_HORVV]	41.83	1	17	127	459	49.9566	8.23584	0.967858	0.88762	0.945074	1.10594	1.02368	0.858296	1.01782	0.980777	1.04886	1.0351	1.00678	0.970797	243.17	248.481	418.979	326.925
A0A1D5SMN4	Uncharacterized protein OS=Triticum aestivum PE=3 SV=1 - [A0A1D5SMN4_WHEAT]	41.83	2	32	220	832	92.1755	5.19873	1.0206	1.16333	1.17563	1.02005	1.00232	0.98091	1.08646	0.934462	1.11523	0.908162	1.02441	1.04545	259.192	616.347	656.833	527.788
A0A1D5RU47	Uncharacterized protein OS=Triticum aestivum PE=3 SV=1 - [A0A1D5RU47_WHEAT]	41.8	6	13	96	366	41.723	4.4751	1.03213	0.9524	1.12641	1.06633	1.05708	1.0319	0.83113	1.04914	0.92408	0.98174	0.990536	1.18409	259.821	259.395	150.68	154.968
A0A1D5Z1J9	Uncharacterized protein OS=Triticum aestivum PE=4 SV=1 - [A0A1D5Z1J9_WHEAT]	41.8	5	12	117	366	38.502	9.02686	0.972367	0.938759	1.01497	1.03435	1.01854	1.02074	0.944136	1.02928	1.00793	0.944117	1.02873	1.00498	267.19	241.437	298.46	406.241
K3YWM5	Uncharacterized protein OS=Setaria italica GN=SETIT_018671mg PE=4 SV=1 - [K3YWM5_SETIT]	41.79	2	7	146	134	15.3825	10.2866	0.792137	0.77293	0.753121	1.2382	1.09031	1.5355	0.846208	1.07013	0.901322	1.08047	0.935786	1.11406	436.586	263.365	279.944	267.959
T1MAE1	Uncharacterized protein OS=Triticum urartu PE=4 SV=1 - [T1MAE1_TRIUA]	41.78	3	6	50	225	23.8934	5.43994	1.14251	0.949151	0.960595	1.18892	1.15009	1.08232	0.992851	0.993116	0.922763	0.921787	1.02643	1.1302	122.859	119.597	167.901	145.147
A0A1D5VVZ9	Uncharacterized protein OS=Triticum aestivum PE=3 SV=1 - [A0A1D5VVZ9_WHEAT]	41.77	1	14	80	474	53.2138	6.04932	1.1201	1.02966	1.00767	1.21882	1.05218	0.841058	0.954114	1.02238	0.922001	1.07905	1.05441	0.994644	128.98	178.711	183.863	149.526
F2CT73	Predicted protein OS=Hordeum vulgare subsp. vulgare PE=2 SV=1 - [F2CT73_HORVV]	41.76	9	9	135	261	28.1738	11.0776	0.996986	1.07768	1.16135	1.01531	0.999449	1.03758	1.05854	0.998216	0.975975	0.939588	0.943296	1.0123	252.047	424.608	437.338	394.092
A0A1D5YI24	Uncharacterized protein OS=Triticum aestivum PE=4 SV=1 - [A0A1D5YI24_WHEAT]	41.76	7	11	76	340	36.8901	5.74463	1.09693	1.02022	1.03124	1.05559	1.04553	0.969429	1.01228	1.00918	1.04984	1.04428	0.978882	0.931986	176.083	190.473	220.246	189.042
A0A1D6C642	Histone H2A OS=Triticum aestivum PE=3 SV=1 - [A0A1D6C642_WHEAT]	41.73	1	5	64	139	14.3969	10.4331		0.834765	0.934376		2.111	1.2862	0.846555	1.20249	0.753229	0.674776	0.730929	1.59566	43.17	66.99	43.08	54.96
P11143	Heat shock 70 kDa protein OS=Zea mays GN=HSP70 PE=3 SV=2 - [HSP70_MAIZE]	41.71	1	24	573	645	70.5278	5.32568	0.871309	1.0065	1.02614	0.894306	0.812781	0.912258	0.908963	1.00708	1.04607	0.873152	1.04109	1.1116	1056.48	1861.54	1572.08	1523.49
T1RTX8	Mitogen-activated protein kinase (Fragment) OS=Triticum aestivum PE=2 SV=1 - [T1RTX8_WHEAT]	41.71	1	10	39	350	40.3635	6.26514		1.15692	0.944154		0.964995	0.911259	1.0533	0.917431	1.61911	0.816422	0.874303	0.899671	67.7998	81.2475	61.8168	84.4363
A0A1D5WU90	Uncharacterized protein OS=Triticum aestivum PE=3 SV=1 - [A0A1D5WU90_WHEAT]	41.71	3	24	79	724	79.0915	8.42627	1.07074	0.808319	1.04583	1.15595	1.03951	1.21766	1.10776	1.07163	1.02138	0.88766	0.870741	1.06004	129.09	219.389	313.829	118.577
A0A1D6AZI3	Uncharacterized protein OS=Triticum aestivum PE=3 SV=1 - [A0A1D6AZI3_WHEAT]	41.7	2	20	203	530	59.4038	4.79248	0.620561	0.852089	0.994947	0.815411	1.11529	1.10173	0.834044	1.07508	0.969313	1.06164	0.961596	1.06482	510.915	605.909	494.599	447.232
A0A080YUG0	Uncharacterized protein OS=Triticum aestivum GN=TRAES_3BF156000030CFD_c1 PE=4 SV=1 - [A0A080YUG0_WHEAT]	41.69	2	13	87	391	43.332	5.60498	1.06553	1.13096		1.03556	0.89984		0.935454	0.893536	1.05801	1.04483	1.08644	1.08094	312.768	338.162	207.535	181.999
A0A1D5WG76	Uncharacterized protein OS=Triticum aestivum PE=4 SV=1 - [A0A1D5WG76_WHEAT]	41.69	2	13	85	391	43.405	5.60498		1.25429	0.902839		0.944785	0.979405	1.02515	0.913297	0.977768	0.886148	0.998003	1.20694	296.208	314.778	212.124	174.745
A0A1D5Y4I7	Uncharacterized protein OS=Triticum aestivum PE=4 SV=1 - [A0A1D5Y4I7_WHEAT]	41.69	3	7	26	307	33.655	6.65381	0.892046	1.06566		0.865412	0.943243		1.11721	0.936941	1.10058	0.933801	1.06484	0.976393	116.84	69.7533	162.295	85.19
A0A1D6CVP0	Peroxidase OS=Triticum aestivum PE=3 SV=1 - [A0A1D6CVP0_WHEAT]	41.69	3	9	37	331	35.2475	4.99561	1.17482	1.08078	0.989221	0.997159	0.98682	0.924927	1.00518	1.04235	1.04686	0.980021	1.03887	0.93671	84.1882	104.512	76.5633	58.56
W4ZLQ2	Uncharacterized protein OS=Triticum aestivum PE=4 SV=1 - [W4ZLQ2_WHEAT]	41.67	2	7	56	240	25.3859	5.45264	1.11743	0.968201	1.02043	0.938447	1.06946	1.04062	0.82031	1.02552	0.977948	0.974222	1.1126	1.14068	55.1354	121.319	132.497	125.322
A0A1D6A8E6	Uncharacterized protein OS=Triticum aestivum PE=4 SV=1 - [A0A1D6A8E6_WHEAT]	41.67	4	4	33	108	12.3448	4.85596	0.789842	0.755044	0.785038	1.07981	0.837523	1.03385	0.725002	1.07627	0.88176	1.20986	1.16514	0.895622	66.97	132.769	88.3255	110.803
M8AVL2	Cysteine-rich receptor-like protein kinase 6 OS=Aegilops tauschii GN=F775_29334 PE=4 SV=1 - [M8AVL2_AEGTA]	41.64	3	14	49	341	38.7338	5.80811	0.896204	0.830073	1.03352	0.92764	0.886191	0.907569	0.965885	0.907216	0.916733	1.14702	1.10993	1.02083	89.53	44.21	100.205	69.2543
A0A1D6AX78	Uncharacterized protein OS=Triticum aestivum PE=4 SV=1 - [A0A1D6AX78_WHEAT]	41.62	3	13	132	334	36.1065	4.90674	0.923487	0.795496	0.792599	1.29398	1.14909	1.27827	0.791984	0.976853	0.889448	1.12788	1.05352	1.23258	320.785	386.656	363.128	218.137
A0A1D6CLK2	Uncharacterized protein OS=Triticum aestivum PE=4 SV=1 - [A0A1D6CLK2_WHEAT]	41.62	1	22	281	591	63.7893	7.31299	1.197	1.28413	1.32187	1.04986	1.07552	1.07144	0.993314	1.03978	1.05283	0.91397	1.04662	0.944988	442.785	941.348	846.304	800.246
F2CQC7	Predicted protein OS=Hordeum vulgare subsp. vulgare PE=2 SV=1 - [F2CQC7_HORVV]	41.61	5	7	63	149	16.8402	10.6528	1.04492	0.975258	0.972907	1.39922	1.11678	1.04567	0.888662	0.947503	0.876705	0.997042	1.00098	1.16002	60.7533	70.87	101.663	73.4229
A0A1D5ZXS5	Peroxidase OS=Triticum aestivum PE=3 SV=1 - [A0A1D5ZXS5_WHEAT]	41.61	2	9	51	322	34.218	6.40479	0.910157	1.04638	0.990336	0.920642	0.980556	1.08317	0.864362	1.06628	0.887339	1.07157	1.10009	1.003	152.491	267.924	83.4382	208.957
M8AAF8	Acyl carrier protein OS=Triticum urartu GN=TRIUR3_21337 PE=3 SV=1 - [M8AAF8_TRIUA]	41.57	3	3	19	89	9.86399	4.729	1.13256	0.972717	0.98551	1.0713	1.02168	1.1901	1.13686	0.946838	0.969395	1.00173	1.07841	1.08516	70.78	62.69	50.33	80.8
N1R3G5	Cell elongation protein DIMINUTO OS=Aegilops tauschii GN=F775_27304 PE=4 SV=1 - [N1R3G5_AEGTA]	41.53	6	19	127	561	64.8401	8.17725	1.11725	1.16484	1.2393	0.96964	0.945086	0.922728	1.14146	1.0562	1.07987	0.880882	0.916444	0.905421	234.797	233.38	333.506	277.273
A0A1D6CPC8	Phospholipase D OS=Triticum aestivum PE=3 SV=1 - [A0A1D6CPC8_WHEAT]	41.5	3	26	125	824	92.2081	6.50732	1.13788	1.49571	1.42195	0.947135	0.852021	0.980069	0.997697	1.00736	1.0238	0.889566	0.910113	0.834049	293.36	238.957	365.049	411.944
A0A1D6S744	Uncharacterized protein OS=Triticum aestivum PE=3 SV=1 - [A0A1D6S744_WHEAT]	41.48	3	28	153	839	93.6809	6.66846	0.825698	0.93914	0.771249	1.02973	0.927398	0.967693	0.943894	0.951194	0.996538	1.03856	1.14945	1.00589	305.214	412.882	581.158	473.42
W5D791	Uncharacterized protein OS=Triticum aestivum GN=TRAES_3BF042100190CFD_c1 PE=3 SV=1 - [W5D791_WHEAT]	41.47	2	36	194	1172	127.486	6.16357	0.955169	0.95133	0.831797	1.16829	1.0273	1.02689	0.996757	0.948531	0.980166	1.02858	1.12027	1.01465	507.524	486.177	408.731	433.368
W5AMW4	Peroxidase OS=Triticum aestivum PE=3 SV=1 - [W5AMW4_WHEAT]	41.47	4	10	70	340	35.8621	8.26514	1.0934	1.21798	1.14986	1.02584	0.890149	0.994461	1.28193	1.01491	1.18148	0.844057	0.865785	0.913508	211.92	251.645	296.098	251.034
A0A1D6CEH2	Uncharacterized protein OS=Triticum aestivum PE=4 SV=1 - [A0A1D6CEH2_WHEAT]	41.46	4	8	73	205	21.7941	4.48779	1.09298	0.835672	0.893271	1.09912	1.02297	0.997665	0.832742	0.962718	0.979598	1.09761	1.08112	1.06084	239.045	258.521	295.599	129.184
N1QQI7	40S ribosomal protein S18 OS=Aegilops tauschii GN=F775_26252 PE=3 SV=1 - [N1QQI7_AEGTA]	41.45	1	6	162	152	17.6674	10.7407	0.796082	0.837999	0.82836	0.8868	0.922038	0.805346	0.922513	0.850457	0.902319	0.927278	1.08751	1.39274	265.626	424.078	393.049	430.791
W5I207	Uncharacterized protein OS=Triticum aestivum PE=4 SV=1 - [W5I207_WHEAT]	41.43	4	4	11	140	15.2999	5.37646	1.01277	0.922675	0.932299	1.10887	1.1554	1.08103	0.970375	1.01666	0.985206	1.02699	1.06638	0.968475	0	19.53	19.14	0
W5BMB0	Peroxidase OS=Triticum aestivum PE=3 SV=1 - [W5BMB0_WHEAT]	41.43	4	11	173	321	33.6128	8.41162	1.03047	0.89805	0.819942	0.857762	0.829345	0.824818	1.25998	1.14805	1.20251	0.800592	0.902253	0.743792	457.261	741.006	726.866	495.557
A0A1D6ADT7	Protein disulfide-isomerase OS=Triticum aestivum PE=3 SV=1 - [A0A1D6ADT7_WHEAT]	41.41	2	21	101	582	63.4091	4.7417	1.17817	1.21947	1.33443	0.796524	0.873883	0.674772	1.01453	1.02401	0.941321	0.951678	1.06928	1.03624	254.99	418.673	375.481	233.85
A0A077RVD7	Uncharacterized protein OS=Triticum aestivum GN=TRAES_3BF062500090CFD_c1 PE=4 SV=1 - [A0A077RVD7_WHEAT]	41.38	5	5	26	145	15.4061	8.73389	0.859204	1.19327	0.950123	0.980256	0.937626	0.947531	1.25495	0.987402	0.95613	0.956142	0.956259	0.875775	53.59	39.61	40.9767	45.13
A0A1D6A796	Peroxidase OS=Triticum aestivum PE=3 SV=1 - [A0A1D6A796_WHEAT]	41.37	3	9	46	336	36.2674	8.1333	0.831145	1.04655	0.95011	1.49533	1.28118	1.36018	1.03866	1.25601	1.04996	0.823989	0.861661	0.999388	158.12	142.677	235.192	198.221
A0A1D6C4Y4	Uncharacterized protein OS=Triticum aestivum PE=4 SV=1 - [A0A1D6C4Y4_WHEAT]	41.36	1	11	86	295	32.4526	7.6499		0.540663	0.58277		0.720485	1.00038	0.906533	0.951443	0.939876	0.978502	0.924075	1.22979	140.574	178.075	230.142	166.443
A0A1D6CBM9	60S ribosomal protein L13 OS=Triticum aestivum PE=3 SV=1 - [A0A1D6CBM9_WHEAT]	41.35	1	9	90	208	24.0691	10.8286	1.10027	0.918784	1.16444	0.838535	0.800676	1.03086	0.801405	0.795673	0.902091	1.0667	1.28801	1.26175	180.923	236.017	276.525	162.9
A0A1D6DBT3	Uncharacterized protein OS=Triticum aestivum PE=4 SV=1 - [A0A1D6DBT3_WHEAT]	41.34	8	11	46	358	37.7021	5.13525	0.876107	0.912188	0.995788	1.04126	0.918796	0.959239	0.850386	0.952553	0.933576	1.08168	1.12109	1.0889	124.51	146.67	108.977	140.84
A0A1D6SCT1	Uncharacterized protein OS=Triticum aestivum PE=4 SV=1 - [A0A1D6SCT1_WHEAT]	41.32	5	12	128	334	35.8532	5.08447	0.912461	0.880777	0.866628	1.06602	1.00266	1.05529	1.0821	0.956519	1.03921	0.994155	1.0397	0.907575	334.093	394.01	486.369	314.68
R7W2G4	Formate--tetrahydrofolate ligase OS=Aegilops tauschii GN=F775_06356 PE=3 SV=1 - [R7W2G4_AEGTA]	41.31	2	23	114	639	68.03	6.80029		1.25238	0.889236		1.10269	1.08264	1.01579	0.975078	0.98101	1.07389	1.04421	0.979579	177.717	387.984	270.874	262.069
A0A1D6BNN1	Uncharacterized protein OS=Triticum aestivum PE=4 SV=1 - [A0A1D6BNN1_WHEAT]	41.31	17	17	75	472	51.8662	4.99561	1.01128	0.967827	1.00315	0.957399	1.03401	1.07394	0.911947	1.00744	0.983784	1.07528	1.00809	0.969666	116.914	148.37	86.7686	182.67
A0A1D5SUZ6	Methionine aminopeptidase OS=Triticum aestivum PE=3 SV=1 - [A0A1D5SUZ6_WHEAT]	41.31	1	11	42	397	44.2634	7.85498	1.05917	1.25653	1.29007	1.1155	1.08543	1.20351	1.1048	1.03797	1.01109	0.899756	0.933043	1.03697	55.09	48.06	114.671	160.263
A0A1D6SAZ4	Uncharacterized protein OS=Triticum aestivum PE=4 SV=1 - [A0A1D6SAZ4_WHEAT]	41.3	2	44	232	1339	146.345	6.84424		0.906066	0.91511		0.983769	1.04684	0.907162	0.97949	0.971899	1.04611	1.11831	1.02552	380.705	658.959	454.301	546.614
A0A1D5SX19	Eukaryotic translation initiation factor 3 subunit D OS=Triticum aestivum PE=3 SV=1 - [A0A1D5SX19_WHEAT]	41.28	2	16	56	579	64.4662	5.63037	1.07425	0.665835	0.80982	0.914822	0.784381	0.883633	1.13068	1.02263	0.929694	0.848533	0.86595	1.23381	113.66	202.053	138.467	164.031
A9UIE6	Protease inhibitor-like protein OS=Triticum aestivum PE=2 SV=1 - [A9UIE6_WHEAT]	41.27	4	4	21	126	12.8498	8.19189	0.685873	0.717171	0.694826	0.680748	0.877742	0.729217	0.972306	1.15909	0.89647	0.956934	0.910879	1.05191	111.33	72.35	47.54	51.25
A0A1D5VEB5	Uncharacterized protein OS=Triticum aestivum PE=4 SV=1 - [A0A1D5VEB5_WHEAT]	41.27	3	6	18	189	20.1218	4.4624	1.08426	1.09943	1.29403	1.19474	1.13963	1.23524	1.10225	1.1434	0.986396	0.881287	0.871292	0.946474	97.43	38.0226	65.2667	67.2326
A0A1D5Z7X4	Uncharacterized protein OS=Triticum aestivum PE=4 SV=1 - [A0A1D5Z7X4_WHEAT]	41.26	2	11	69	412	43.5898	5.90967	1.0737	0.975057	1.02384	1.09939	1.04616	1.25985	1.01745	1.2581	1.09624	0.742172	0.720733	1.08457	185.907	401.44	214.957	328.741
A0A1D5TBX3	D-3-phosphoglycerate dehydrogenase OS=Triticum aestivum PE=3 SV=1 - [A0A1D5TBX3_WHEAT]	41.23	1	21	216	616	63.8228	7.04932		0.670528	0.530928		0.997105	1.01845	0.835474	0.819812	0.91494	1.25232	1.31425	0.989328	822.274	559.684	654.01	565.642
A0A1D5TYX8	Uncharacterized protein OS=Triticum aestivum PE=3 SV=1 - [A0A1D5TYX8_WHEAT]	41.21	3	16	98	512	56.0577	5.31299	1.07535	1.28577	1.34726	0.768501	1.01133	1.01793	1.0726	0.990008	1.03611	0.784744	0.905254	1.00349	215.517	201.174	323.862	384.473
W5ADK3	Uncharacterized protein OS=Triticum aestivum PE=4 SV=1 - [W5ADK3_WHEAT]	41.2	6	10	46	216	23.8504	7.95752	0.830147	0.789254	0.94293	0.919708	1.0397	0.924268	0.885438	1.02443	1.00109	1.12908	1.00195	1.00592	83.7836	86.8377	105.404	87.1924
A0A1D6SAS4	Uncharacterized protein OS=Triticum aestivum PE=3 SV=1 - [A0A1D6SAS4_WHEAT]	41.2	2	18	54	585	63.8401	6.75635	0.987939	1.1186	1.11838	1.01815	0.796766	0.939537	1.29673	0.929766	1.24891	0.951185	0.88802	0.856681	131.074	133.477	154.844	124.7
M8CSN9	Patatin OS=Aegilops tauschii GN=F775_31749 PE=3 SV=1 - [M8CSN9_AEGTA]	41.18	1	10	46	408	44.6239	6.69775	1.0321	0.736986	0.914412	1.0035	0.778265	0.921014	1.03072	0.997721	0.936745	0.877481	0.957568	1.14189	195.01	314.136	243.237	161.44
A0A1D5S9H6	Uncharacterized protein OS=Triticum aestivum PE=4 SV=1 - [A0A1D5S9H6_WHEAT]	41.18	1	5	22	187	20.8014	5.2749		1.45257	0.993545		1.08247	1.10901	1.39483	0.899459	1.13779	0.918731	0.87642	0.883247	36.25	67.05	107.669	77.8981
A0A1D5RY35	Uncharacterized protein OS=Triticum aestivum PE=4 SV=1 - [A0A1D5RY35_WHEAT]	41.18	1	5	23	187	20.6763	5.40186	1.03689	1.3347	1.03577	0.836883	0.81603	0.927104	1.31981	0.815468	1.1793	0.936068	0.816864	1.08912	46.42	61.9767	96.4908	73.6947
A0A1D5VD99	Uncharacterized protein OS=Triticum aestivum PE=4 SV=1 - [A0A1D5VD99_WHEAT]	41.18	1	18	97	578	62.67	4.75439	0.930356	1.19293	0.850017	0.717711	0.746386	0.759336	0.990407	1.16705	1.07937	0.941743	0.977586	0.841343	244.263	346.387	369.838	321.332
M8A6E4	DEAD-box ATP-dependent RNA helicase 20 OS=Triticum urartu GN=TRIUR3_13251 PE=3 SV=1 - [M8A6E4_TRIUA]	41.14	2	17	58	491	53.802	6.97607	0.976609	0.892383	0.79009	1.08013	0.975448	0.813118	0.825566	0.908824	0.906475	1.27382	1.02593	1.08868	116.32	145.506	164.702	105.212
A0A024FRN8	Protein disulfide isomerase family protein 5-1 OS=Triticum aestivum GN=TaPDIL5-1 PE=2 SV=1 - [A0A024FRN8_WHEAT]	41.14	4	15	118	440	47.1782	5.40186	0.940098	0.95611	0.902301	1.06581	1.05693	1.04457	0.879302	1.04924	0.906847	1.09067	1.02986	1.02201	444.729	458.261	282.774	434.561
W5FDZ3	Mitochondrial Rho GTPase OS=Triticum aestivum PE=3 SV=1 - [W5FDZ3_WHEAT]	41.12	3	21	75	642	71.3866	5.90967	0.84496	1.00339	0.984727	0.986765	0.986775	1.01367	0.833788	1.00715	0.905691	1.19873	1.0324	0.950926	192.848	223.305	238.951	256.914
M7YVE8	Uncharacterized protein OS=Triticum urartu GN=TRIUR3_06538 PE=4 SV=1 - [M7YVE8_TRIUA]	41.11	2	3	18	90	9.59259	8.35303	1.08457	0.921977	1.10879	0.812492	1.20498	1.29029	1.00208	1.01218	0.800259	1.01393	0.587109	1.09952	60.5673	60.7648	39.81	33.82
W5GI50	60S ribosomal protein L6 OS=Triticum aestivum PE=3 SV=1 - [W5GI50_WHEAT]	41.1	2	10	77	219	24.5304	10.1401	0.853401	0.975462	0.944739	0.858076	0.887286	0.893458	0.85109	1.04932	0.845499	1.12472	1.09642	1.00318	101.223	152.127	153.99	131.317
A0A1D6B740	Uncharacterized protein OS=Triticum aestivum PE=3 SV=1 - [A0A1D6B740_WHEAT]	41.08	7	31	160	908	99.0035	9.12939	0.862628	0.87493	0.780808	0.92402	1.02476	0.91749	0.991629	1.01092	1.0139	1.01242	0.96102	0.967448	311.082	491.909	573.074	443.63
G9I6G7	Glutathione peroxidase OS=Secale cereale x Triticum turgidum subsp. durum PE=2 SV=1 - [G9I6G7_9POAL]	41.07	6	8	49	168	18.4423	7.23975	0.802439	0.878876	0.874379	1.17145	1.0054	0.986998	0.901651	1.02746	0.918272	1.05549	1.08917	1.04894	76.36	110.46	73.27	60.46
A0A1D6S950	Uncharacterized protein OS=Triticum aestivum PE=4 SV=1 - [A0A1D6S950_WHEAT]	41.07	4	43	229	1361	148.769	6.7124	1.02093	0.908924	1.02634	1.26253	1.14148	0.907569	1.03347	0.981697	0.936357	0.943084	0.947866	1.22886	380.705	639.551	454.301	530.144
A0A1D5XE21	Phosphoserine aminotransferase OS=Triticum aestivum PE=3 SV=1 - [A0A1D5XE21_WHEAT]	41.04	2	12	90	402	42.3957	8.85107	1.24036	1.14938	1.1223	0.942767	0.976483	0.97959	1.03496	0.948072	1.00094	1.09247	1.02618	1.07531	224.281	138.704	150.115	185.294
W5C2D5	Uncharacterized protein OS=Triticum aestivum PE=3 SV=1 - [W5C2D5_WHEAT]	41.03	5	11	45	312	33.7591	5.73193	0.929555	0.823294	0.875317	1.03987	1.26643	1.11111	0.948039	1.03239	0.985513	1.2213	1.04195	0.888914	159.825	68.87	245.009	107.953
M8B475	Uncharacterized protein OS=Triticum urartu GN=TRIUR3_15452 PE=4 SV=1 - [M8B475_TRIUA]	41.01	4	4	33	139	14.865	9.29053	1.08419	0.929555	0.896691	1.1549	1.20804	1.05983	0.908191	0.981655	0.921864	1.08344	0.96437	1.09874	77.3924	44.51	71.6062	42.96
A0A1D6C7L4	Uncharacterized protein OS=Triticum aestivum PE=4 SV=1 - [A0A1D6C7L4_WHEAT]	41.01	2	17	120	495	55.4509	6.87354		1.6347	1.38224		1.01461	0.941654	1.44239	1.03096	1.1	0.848393	0.795932	0.825419	282.038	236.439	230.139	565.025
M8CPM1	Heat shock 70 kDa protein, mitochondrial OS=Aegilops tauschii GN=F775_32892 PE=3 SV=1 - [M8CPM1_AEGTA]	41	12	25	227	678	72.6845	5.66846	0.843522	0.838013	0.857905	0.956747	0.991226	0.984599	0.953375	0.999308	0.99599	1.0511	1.0913	1.00642	409.694	736.432	717.069	758.71
W5FGJ7	Lipoxygenase OS=Triticum aestivum PE=3 SV=1 - [W5FGJ7_WHEAT]	41	10	30	253	856	96.2651	6.01123	1.30811	1.17753	1.40497	1.24742	1.14762	1.10529	1.0647	1.01702	0.996177	0.934748	0.942615	1.00654	606.036	511.59	922.91	756.045
A0A1D5RQS1	Malic enzyme OS=Triticum aestivum PE=3 SV=1 - [A0A1D5RQS1_WHEAT]	41	11	18	79	617	68.0087	7.09326	0.967745	1.04449	1.01414	0.91602	0.964742	0.947978	1.01462	0.980681	1.00338	0.967269	1.10382	0.939569	259.913	248.043	388.354	254.117
A0A1D6RNT0	Uncharacterized protein OS=Triticum aestivum PE=4 SV=1 - [A0A1D6RNT0_WHEAT]	40.97	17	17	90	493	54.6055	6.29053	0.970535	1.00372	0.946086	0.957658	0.874399	0.877481	1.14244	1.0215	1.04774	0.893516	0.89257	0.937005	227.371	289.578	284.359	227.278
A0A1D5YCN6	Mitochondrial Rho GTPase OS=Triticum aestivum PE=3 SV=1 - [A0A1D5YCN6_WHEAT]	40.97	2	20	81	642	71.2846	5.90967	1.085	1.54358	1.27505	1.10535	0.969686	0.94887	1.44592	0.919554	1.10426	0.905706	0.926182	0.950344	199.337	237.05	235.814	255.777
F2D4P0	Predicted protein OS=Hordeum vulgare subsp. vulgare PE=2 SV=1 - [F2D4P0_HORVV]	40.96	1	11	111	376	41.7589	5.47803		1.12697	1.16309		1.05684	1.15623	1.06423	0.972172	0.914444	0.873362	0.999855	1.23371	227.214	325.125	320.838	273.268
F2DBD4	60S acidic ribosomal protein P0 OS=Hordeum vulgare subsp. vulgare PE=2 SV=1 - [F2DBD4_HORVV]	40.94	10	12	290	320	34.5281	5.50342	0.868606	0.827018	0.811336	0.989106	0.996313	1.00724	0.90354	1.02921	0.949005	1.04393	1.00105	1.03294	652.279	821.446	916.955	828.746
A0A1E5V4K5	Elongation factor 2 OS=Dichanthelium oligosanthes GN=BAE44_0018950 PE=4 SV=1 - [A0A1E5V4K5_9POAL]	40.93	1	29	395	843	93.7815	6.16357	0.914556	0.817355	0.903403	0.845698	0.84864	1.02071	0.923518	0.928189	1.03338	0.947669	1.12047	1.13369	951.613	972.556	1519.59	940.156
M8A8E1	Uncharacterized protein OS=Triticum urartu GN=TRIUR3_19654 PE=4 SV=1 - [M8A8E1_TRIUA]	40.9	3	35	213	1066	116.564	6.81494	0.924526	1.26311	0.904407	0.916983	0.906782	0.983349	0.890265	0.981336	0.942481	1.02531	1.0126	1.08071	435.288	570.41	571.804	496.527
W5BE83	Uncharacterized protein OS=Triticum aestivum PE=4 SV=1 - [W5BE83_WHEAT]	40.9	2	8	24	335	34.7716	9.05615	0.918494	0.961987		1.06957	1.03017		1.03961	1.25375	0.945293	0.858535	0.874115	0.918679	86.3433	63.5499	133.417	78.25
A0A1D6BR45	40S ribosomal protein S24 OS=Triticum aestivum PE=3 SV=1 - [A0A1D6BR45_WHEAT]	40.88	1	7	135	137	15.7198	10.7114		0.847125	0.911497		0.992737	0.964362	1.28627	0.910756	1.20978	0.878729	0.874019	1.0046	192.592	589.727	526.169	494.43
I0JTT9	Glutamate decarboxylase OS=Triticum aestivum GN=gad1 PE=3 SV=1 - [I0JTT9_WHEAT]	40.86	4	15	116	487	53.8294	5.57959	0.75265	0.79676	0.790965	1.34833	1.23403	1.21063	0.919462	0.991643	0.997623	1.16724	0.961937	0.891333	498.678	448.308	394.999	554.531
M0XBP5	Uncharacterized protein OS=Hordeum vulgare subsp. vulgare PE=3 SV=1 - [M0XBP5_HORVV]	40.86	4	4	10	93	10.8932	6.11279	0.906952	1.04391	1.0131	0.874943	0.914224	0.984018	0.776791	0.971243	0.817429	1.33127	1.12651	0.979108	38.68	18.01	0	0
A0A1D6B8P9	Uncharacterized protein OS=Triticum aestivum PE=3 SV=1 - [A0A1D6B8P9_WHEAT]	40.86	3	16	410	372	40.3457	9.77393	0.890958	0.847259	0.875506	1.11735	0.941893	1.0317	0.851169	1.07225	0.964273	1.10962	1.03604	1.02916	935.317	1347.48	1241.71	1291.28
N1R0B3	Uncharacterized protein OS=Aegilops tauschii GN=F775_30918 PE=3 SV=1 - [N1R0B3_AEGTA]	40.85	2	5	36	213	23.4502	6.21436	1.05096	0.908556	0.929502	1.54572	1.34196	1.05418	0.894073	0.965379	0.876127	1.03271	1.05454	1.19036	83.7659	122.998	180.13	175.725
W5D4D9	Uncharacterized protein OS=Triticum aestivum GN=TRAES_3BF063600070CFD_c1 PE=3 SV=1 - [W5D4D9_WHEAT]	40.85	2	5	35	213	23.3692	6.03662	1.03255	1.12812	0.896878	0.97021	0.929943	0.99079	0.905156	0.886353	0.835406	0.980581	1.18329	1.28276	85.8059	96.06	180.13	155.431
W8SJN1	6-phosphogluconate dehydrogenase, decarboxylating OS=Saccharum hybrid cultivar Yacheng05-179 PE=2 SV=1 - [W8SJN1_9POAL]	40.83	3	16	244	480	52.5579	6.29053	1.04169	1.08099	0.976676	1.04324	0.978019	0.928232	1.00195	1.13373	1.05332	0.917548	1.07275	0.867069	244.461	1084.42	786.813	1235.86
A0A1D6C3E6	Phospholipase D OS=Triticum aestivum PE=3 SV=1 - [A0A1D6C3E6_WHEAT]	40.78	4	26	116	824	92.1031	6.58057	1.33994	1.25326	1.05084	1.1723	1.0996	1.12003	0.876081	0.996314	0.983493	1.09079	1.07875	1.00756	226.442	225.245	359.354	357.072
M8BQW1	Serine hydroxymethyltransferase OS=Aegilops tauschii GN=F775_28474 PE=3 SV=1 - [M8BQW1_AEGTA]	40.76	6	16	66	471	51.7671	6.90283	0.889438	0.934207	0.84682	0.991404	1.08887	1.00996	0.867782	0.94542	0.949607	1.19274	1.0674	0.970937	74.6833	40.71	170.058	166.628
A0A1D6D9N6	Dihydrolipoamide acetyltransferase component of pyruvate dehydrogenase complex OS=Triticum aestivum PE=3 SV=1 - [A0A1D6D9N6_WHEAT]	40.74	4	13	77	459	47.701	8.57275		1.11211	0.952086		0.929488	0.84841	1.14157	1.04889	1.0589	0.939926	0.933924	0.907692	107.007	181.99	195.624	205.576
W5BNZ6	Uncharacterized protein OS=Triticum aestivum PE=3 SV=1 - [W5BNZ6_WHEAT]	40.69	2	6	140	145	15.9837	10.6675	1.00654	0.911562	0.981837	1.11429	1.08809	1.0311	1.02266	1.05745	0.890568	1.00096	1.0048	1.05515	135.18	371.985	356.938	361.202
A0A1D5SNU7	Uncharacterized protein OS=Triticum aestivum PE=3 SV=1 - [A0A1D5SNU7_WHEAT]	40.67	7	22	125	568	63.4158	6.0874	0.948908	1.06202	1.00801	1.08494	1.05811	1.09126	1.0143	0.955998	0.9594	1.02519	1.00618	1.07577	192.33	405.68	281.067	407.194
A0A1D6B0X0	Uncharacterized protein OS=Triticum aestivum PE=3 SV=1 - [A0A1D6B0X0_WHEAT]	40.67	4	16	108	504	56.2347	5.14795	0.843183	0.927443	0.868923	0.887764	0.992218	0.991776	0.985579	1.00906	0.996246	0.929695	0.997033	1.0312	419.045	446.695	244.085	350.452
W5ECN7	Uncharacterized protein OS=Triticum aestivum PE=4 SV=1 - [W5ECN7_WHEAT]	40.64	5	31	152	871	97.6656	5.17334	0.972718	1.01479	0.803709	1.05809	0.946455	0.862674	1.06995	1.08927	1.13101	0.861264	0.98603	0.986724	279.254	572.907	411.769	424.416
A0A1D5XR80	Glutathione peroxidase OS=Triticum aestivum PE=3 SV=1 - [A0A1D5XR80_WHEAT]	40.64	7	7	26	187	21.3307	7.03467	0.841925	0.8002	0.704324	0.892255	0.973814	0.903116	0.938133	0.982396	0.941639	1.01196	1.01401	1.07762	93.35	29.46	107.285	74.2367
A0A1D5XHJ5	Uncharacterized protein OS=Triticum aestivum PE=4 SV=1 - [A0A1D5XHJ5_WHEAT]	40.62	4	33	151	1034	115.116	6.25244	1.01193	0.941482	1.00605	1.01816	1.04633	0.973499	0.984508	1.02126	1.05684	0.968554	0.957831	1.03332	236.737	197.913	285.935	131.233
A0A077RRC4	Peroxidase OS=Triticum aestivum GN=TRAES_3BF008800140CFD_c1 PE=3 SV=1 - [A0A077RRC4_WHEAT]	40.6	1	10	108	335	35.7472	8.19189	0.918748	0.84008	0.822237	0.982524	0.982987	0.958621	0.872392	0.995335	0.96493	0.963	0.994581	1.22043	526.812	446.644	342.417	397.143
A0A1D5U5Z0	Uncharacterized protein OS=Triticum aestivum PE=4 SV=1 - [A0A1D5U5Z0_WHEAT]	40.6	3	20	100	665	73.2525	5.09717	1.05069	1.04068	0.800903	0.968787	0.980482	1.01755	0.997824	1.03667	0.976915	0.983178	1.05609	0.946915	280.064	190.688	214.749	347.439
A0A1D5VJ28	Peroxidase OS=Triticum aestivum PE=3 SV=1 - [A0A1D5VJ28_WHEAT]	40.6	2	10	97	335	35.7862	8.17725	0.967604	1.10761	1.13847	1.01496	1.1331	1.21024	1.14761	1.02638	1.07867	0.878549	0.886673	1.00256	466.543	460.2	343.79	412.889
A0A1D6AWL8	Uncharacterized protein OS=Triticum aestivum PE=3 SV=1 - [A0A1D6AWL8_WHEAT]	40.59	2	10	33	372	39.4882	9.43701	1.19539		1.05337	0.980534		1.15604	1.0891	1.01206	1.06401	1.08598	0.97526	0.849681	61.2	55.35	89.18	99.9129
A0A1D5XAG3	Uncharacterized protein OS=Triticum aestivum PE=3 SV=1 - [A0A1D5XAG3_WHEAT]	40.59	2	15	72	473	52.3898	8.25049	1.26345		1.12358	1.00227		1.07835	1.23178	0.989187	0.894885	1.02303	1.05209	0.911334	76.5667	184.3	202.111	203.741
F2EGX6	Predicted protein OS=Hordeum vulgare subsp. vulgare PE=2 SV=1 - [F2EGX6_HORVV]	40.57	6	6	24	244	26.2101	9.01221	0.88289	0.971938	1.02336	0.981767	0.99818	0.962233	1.05294	0.996811	0.910407	0.954678	0.867825	1.0954	40.26	70.7967	48.47	73.42
A0A1D5WHE8	Uncharacterized protein OS=Triticum aestivum PE=4 SV=1 - [A0A1D5WHE8_WHEAT]	40.57	6	29	155	907	103.335	6.46826	1.11116	0.94401	0.995676	0.821173	0.993934	0.900447	1.1339	0.938962	1.03778	1.03774	1.01048	1.00094	267.289	515.952	395.761	539.262
A0A1D6CGC2	Uncharacterized protein OS=Triticum aestivum PE=4 SV=1 - [A0A1D6CGC2_WHEAT]	40.52	3	27	165	691	76.6264	6.30322	0.858398	0.810507	1.43992	1.04525	0.815331	0.911351	1.00025	0.981986	1.09377	1.04607	1.02171	0.93558	590.52	498.583	649.49	305.228
A0A1D5YBN9	Uncharacterized protein OS=Triticum aestivum PE=4 SV=1 - [A0A1D5YBN9_WHEAT]	40.52	2	25	139	728	79.8765	8.25049	1.03807	0.975615	0.868453	1.04565	1.11255	0.857109	0.965577	1.02335	1.00693	0.954049	1.06684	0.867369	322.231	452.141	344.292	286.951
A0A1D6B4Y8	Uncharacterized protein OS=Triticum aestivum PE=3 SV=1 - [A0A1D6B4Y8_WHEAT]	40.52	4	29	129	881	96.9898	5.78271	0.824192	0.906552	0.88168	0.954678	1.02294	0.918221	0.910387	1.00389	0.940088	0.995878	1.01425	1.07306	313.262	282.739	275.999	367.911
A0A1D5UZA7	Uncharacterized protein OS=Triticum aestivum PE=4 SV=1 - [A0A1D5UZA7_WHEAT]	40.49	1	13	106	452	51.3938	7.66455		0.890524	0.956031		0.922422	1.09415	1.05243	1.0417	0.972683	0.954381	1.03863	0.984629	416.904	338.005	331.102	383.102
A0A1D6ARK8	Uncharacterized protein OS=Triticum aestivum PE=4 SV=1 - [A0A1D6ARK8_WHEAT]	40.49	4	6	31	247	25.4431	7.86963	0.834156	1.0694	1.04604	0.974877	1.08056	1.04239	1.03595	0.945015	0.880352	0.892466	1.03824	1.26127	107.893	97.28	187.638	141.667
A0A1D6B7C8	Phenylalanine ammonia-lyase OS=Triticum aestivum PE=3 SV=1 - [A0A1D6B7C8_WHEAT]	40.48	1	24	246	714	77.1183	6.18896		1.1835	1.20034		0.94682	0.975169	1.06482	0.947386	1.08473	0.904485	0.900212	1.17726	474.562	732.616	772.151	423.852
Q67TM4	ATP synthase subunit alpha OS=Oryza sativa subsp. japonica GN=P0681H07.43 PE=3 SV=1 - [Q67TM4_ORYSJ]	40.47	1	17	498	509	55.2908	6.34131	0.506984	1.0086	0.863968	1.72258	1.42261	2.04176	0.798379	1.61174	1.55575	0.522655	0.630336	0.684421	1435.3	1834.16	2284.29	2128.18
W5H5K0	Uncharacterized protein OS=Triticum aestivum PE=3 SV=1 - [W5H5K0_WHEAT]	40.46	2	10	53	351	37.7435	6.78564	1.01892	1.25015	1.17736	1.01613	0.987438	1.07656	1.09961	1.22763	1.09582	0.653985	0.80193	1.08644	130.133	165.879	111.42	178.445
A0A1D6B1Z0	Uncharacterized protein OS=Triticum aestivum PE=3 SV=1 - [A0A1D6B1Z0_WHEAT]	40.46	2	10	56	351	37.8355	6.55127	1.24448	1.22622	1.19389	1.31455	1.07317	1.0497	1.01671	1.00788	0.970829	0.915133	0.941888	1.06016	137.732	144.626	79.4589	197.021
M7YKU0	Uncharacterized protein OS=Triticum urartu GN=TRIUR3_06540 PE=4 SV=1 - [M7YKU0_TRIUA]	40.45	2	3	14	89	9.51347	8.19189	0.784968	0.857104	0.910776	0.605411	0.885679	0.739525	0.86041	0.861557	0.97386	1.16923	0.860619	1.29146	127.85	60.78	75.6567	52.88
W5DYE3	Uncharacterized protein OS=Triticum aestivum PE=4 SV=1 - [W5DYE3_WHEAT]	40.45	7	7	43	314	35.1758	6.93213	0.945724	1.0136	1.1219	1.15949	1.32358	1.21843	0.960299	1.0251	1.00088	0.951608	1.01078	1.0316	90.9559	146.899	274.091	312.024
A0A1D6AI49	Uncharacterized protein OS=Triticum aestivum PE=4 SV=1 - [A0A1D6AI49_WHEAT]	40.43	7	7	32	188	20.7497	7.37158	0.853417	0.796055	0.87558	1.0688	1.03179	1.13258	0.91791	1.00916	0.891157	1.03222	0.966288	1.09043	150.63	135.742	100.62	121.77
A0A077RYD6	Eukaryotic translation initiation factor 3 subunit L OS=Triticum aestivum GN=TRAES_3BF049800050CFD_c1 PE=3 SV=1 - [A0A077RYD6_WHEAT]	40.42	2	18	75	522	60.9075	6.66846		0.884129	0.916482		0.97294	1.12354	0.854159	0.93964	0.973445	1.12671	1.08163	1.0739	128.561	128.311	144.461	109.586
A0A1D6AMD2	Peroxidase OS=Triticum aestivum PE=3 SV=1 - [A0A1D6AMD2_WHEAT]	40.42	2	9	44	334	36.1624	8.30908	1.04248		1.18641	0.83483		1.19387	0.978199	1.02505	1.06092	0.901903	1.12265	0.981938	322.94	89.35	241.27	168.672
A0A1D5YV23	Uncharacterized protein OS=Triticum aestivum PE=3 SV=1 - [A0A1D5YV23_WHEAT]	40.42	1	16	70	527	56.3332	6.48096	1.25527	1.54451	1.68641	0.781149	1.18856	1.11056	1.56082	1.09737	0.920008	0.560808	0.940211	1.05423	138.99	185.73	357.783	244.407
A0A1D5VJ70	Eukaryotic translation initiation factor 3 subunit L OS=Triticum aestivum PE=3 SV=1 - [A0A1D5VJ70_WHEAT]	40.42	2	18	79	522	60.9685	6.66846	0.92818	1.03673	1.1309	0.887445	1.02787	1.05571	0.834935	1.00657	0.920331	1.08056	1.17645	1.01063	128.561	128.311	151.69	114.382
F2DGN0	Predicted protein OS=Hordeum vulgare subsp. vulgare PE=2 SV=1 - [F2DGN0_HORVV]	40.4	10	12	46	354	38.5272	9.45166	1.00587	0.973952	0.884857	0.881948	0.940946	0.936799	0.970764	1.13148	1.02755	0.967141	1.03631	0.997276	142.741	51.52	158.547	166.17
W5BM80	Uncharacterized protein OS=Triticum aestivum PE=3 SV=1 - [W5BM80_WHEAT]	40.4	3	11	43	297	32.3568	8.1333	0.833028	0.847979	0.992482	1.08253	0.943938	0.954643	1.06281	0.96837	0.992395	1.03823	0.890446	1.10151	53.7021	50.09	70.65	41.25
A0A1D6DER0	RuvB-like helicase OS=Triticum aestivum PE=3 SV=1 - [A0A1D6DER0_WHEAT]	40.38	4	11	45	421	46.0691	5.47803	0.916945	1.02136	1.00773	1.00239	1.04382	0.977011	1.05336	0.933334	1.02579	1.00586	1.05799	1.02747	189.51	170.206	74.78	59.6
M7ZQV7	Syntaxin-71 OS=Triticum urartu GN=TRIUR3_06226 PE=3 SV=1 - [M7ZQV7_TRIUA]	40.37	1	10	38	270	30.0143	5.5415	1.14007	1.18664	1.14226	0.926337	0.928923	0.925677	1.38581	1.01087	1.17715	0.869213	0.848739	0.848834	41.99	21.46	39.6137	50.81
M8A011	ABC transporter F family member 1 OS=Triticum urartu GN=TRIUR3_27830 PE=4 SV=1 - [M8A011_TRIUA]	40.37	15	17	128	592	65.9907	6.53662	0.932995	0.963704	0.980965	0.965444	0.961368	0.937692	1.01674	0.960307	1.03059	1.02756	1.042	0.96482	391.898	531.484	476.884	463.064
I1GT20	Uncharacterized protein OS=Brachypodium distachyon GN=BRADI_1g23600 PE=3 SV=1 - [I1GT20_BRADI]	40.37	2	10	153	327	33.9605	8.22119	0.897629	1.05738	1.00989	1.24354	1.1733	1.1647	0.983064	1.01107	0.99749	1.00943	0.962059	1.03656	244.379	352.412	276.283	280.74
A0A1D6CX50	Acyl-coenzyme A oxidase OS=Triticum aestivum PE=3 SV=1 - [A0A1D6CX50_WHEAT]	40.36	1	21	83	669	73.9278	7.1665	0.697458	0.896032	0.852757	0.843098	1.01792	1.1719	0.898003	0.989973	1.00609	1.1644	1.07024	0.918002	241.01	219.33	254.46	258.133
A0A1D5V290	Peroxidase OS=Triticum aestivum PE=3 SV=1 - [A0A1D5V290_WHEAT]	40.35	2	8	104	347	36.172	7.81104	0.794366	0.774682	0.708412	0.912674	0.941611	0.960508	0.855019	1.03036	0.860888	1.13847	1.11947	0.982614	275.445	526.947	530.708	459.52
Q43312	Protein H2A.7 OS=Triticum aestivum GN=H2A-4 PE=2 SV=3 - [H2A7_WHEAT]	40.3	2	5	78	134	13.9236	10.228	0.988682	0.680762	0.765866	0.769906	1.45739	1.28914	0.847071	1.13735	0.83588	0.895838	0.834002	1.43756	85.9523	123.13	65.19	82.77
W5DYX2	Uncharacterized protein OS=Triticum aestivum PE=4 SV=1 - [W5DYX2_WHEAT]	40.3	19	23	77	809	86.7767	8.03076	1.05517	1.05031	1.08358	1.02054	0.933955	1.03602	0.996723	0.97106	1.07377	1.08326	1.0268	0.918936	207.495	237.905	172.724	216.206
M0YW60	Malate dehydrogenase OS=Hordeum vulgare subsp. vulgare PE=3 SV=1 - [M0YW60_HORVV]	40.3	1	9	35	335	34.9443	7.66455	0.860525	0.989974	0.987175	0.83417	0.872819	0.859772	1.16726	0.98914	1.06359	0.933468	1.06566	0.900274	161.272	159.275	147.283	155.147
M7YTH6	60S ribosomal protein L13a-4 OS=Triticum urartu GN=TRIUR3_17673 PE=3 SV=1 - [M7YTH6_TRIUA]	40.29	5	10	100	206	23.5149	10.3892	0.908003	0.717672	0.789989	1.11786	0.99799	1.01926	0.869319	0.935252	0.906665	1.03896	0.960737	1.13447	191.207	165.777	188.662	165.607
D3JCC7	Elicitor responsive gene 3 OS=Triticum aestivum GN=ERG3 PE=2 SV=1 - [D3JCC7_WHEAT]	40.28	4	4	17	144	15.6564	4.06885	0.823761	0.779022	0.759377	0.957933	0.920134	0.937471	0.990712	0.981549	0.984971	0.901571	0.971784	1.17101	25.4	118.176	106.78	68.5333
A0A1D5VAK6	Uncharacterized protein OS=Triticum aestivum PE=3 SV=1 - [A0A1D5VAK6_WHEAT]	40.27	6	9	24	365	38.2551	5.61768	0.999281	1.12473	1.23477	1.136	1.24048	1.01942	1.03499	0.932639	1.05259	0.982452	1.11843	1.01286	36.66	42.24	54.67	69.8533
A0A1D5VMK5	Uncharacterized protein OS=Triticum aestivum PE=4 SV=1 - [A0A1D5VMK5_WHEAT]	40.27	2	9	30	298	31.8161	5.35107	0.818941		0.811649	0.981336		0.937176	0.858134	0.96133	0.965527	1.10162	1.09023	1.06575	59.17	88.443	132.59	106.008
P20973	Ubiquitin-activating enzyme E1 1 OS=Triticum aestivum GN=UBA1 PE=1 SV=1 - [UBE11_WHEAT]	40.25	1	35	231	1051	116.934	5.31299	1.16131	1.01141	1.20606	1.34152	1.32828	1.10684	0.971521	1.1249	0.933632	0.753262	0.865109	1.29629	545.179	781.977	717.918	666.367
A0A0E0M8G8	Uncharacterized protein OS=Oryza punctata PE=4 SV=1 - [A0A0E0M8G8_ORYPU]	40.24	2	7	41	164	18.7222	10.5796	1.42991	1.30177	1.20309	1.49106	1.63133	1.32084	1.22437	1.00372	0.82778	0.930732	0.962685	1.11372	37.4067	31.85	23.1	37.43
T1N355	Uncharacterized protein OS=Triticum urartu PE=4 SV=1 - [T1N355_TRIUA]	40.23	2	2	6	87	10.0381	8.49951	0.925089	0.682063	0.925199	0.786883	0.985881	0.96371	0.804345	0.939929	0.875037	1.12539	1.0793	1.19419	17.78	28.61	77.15	0
A0A1D6BM48	Uncharacterized protein OS=Triticum aestivum PE=3 SV=1 - [A0A1D6BM48_WHEAT]	40.21	6	13	77	480	52.1105	6.87354	0.903286	0.929583	0.863378	1.0021	1.09841	1.17787	0.896094	1.02705	0.966455	1.05868	1.05644	1.00292	96.0658	181.888	185.33	286.031
M8C8H7	Flavoprotein wrbA OS=Aegilops tauschii GN=F775_14439 PE=3 SV=1 - [M8C8H7_AEGTA]	40.2	1	7	89	204	21.3647	6.63916		1.03337	1.04926		1.07808	1.02268	0.921592	1.03178	0.919393	0.960483	0.914725	1.2384	222.014	251.341	327.344	198.805
M8AZH6	Cysteine proteinase inhibitor OS=Aegilops tauschii GN=F775_07311 PE=3 SV=1 - [M8AZH6_AEGTA]	40.19	2	4	11	107	11.7801	7.34229	0.991643	1.03987	1.02388	0.901516	0.844411	0.968249	1.28038	0.87978	0.994704	0.98686	0.873039	1.11381	33.24	26.22	77.39	73.59
A0A1D5S036	Cysteine proteinase inhibitor OS=Triticum aestivum PE=3 SV=1 - [A0A1D5S036_WHEAT]	40.19	2	4	11	107	11.7501	8.14795	1.12038	0.804707	1.13835	0.997273	0.876054	1.0624	1.45944	0.851985	1.31406	0.835941	0.790597	0.977593	62.3	26.22	74.8	42.69
A0A1D5TL58	Uncharacterized protein OS=Triticum aestivum PE=4 SV=1 - [A0A1D5TL58_WHEAT]	40.13	2	5	33	157	17.5493	4.41162	0.809255	1.16507	0.911205	0.850576	0.780672	1.02276	1.09649	0.800471	1.16098	0.918947	1.13015	1.09348	78.3422	75.3867	80.2767	73.9054
W5AL78	Uncharacterized protein OS=Triticum aestivum PE=3 SV=1 - [W5AL78_WHEAT]	40.12	1	31	219	835	92.5716	5.17334	0.994535	0.912093		1.07647	0.992863		1.06115	1.00359	1.04475	1.01216	0.889936	1.03427	284.954	595.619	665.754	506.351
M7Z423	Carbamoyl-phosphate synthase large chain OS=Triticum urartu GN=TRIUR3_35237 PE=3 SV=1 - [M7Z423_TRIUA]	40.1	2	34	182	1152	125.715	5.47803	0.915476		0.843333	1.08148		0.98776	0.747807	0.850558	0.828159	1.03296	1.11334	1.46003	530.841	418.863	314.416	420.442
M8BG77	Putative acetyl-CoA acetyltransferase, cytosolic 2 OS=Aegilops tauschii GN=F775_31472 PE=3 SV=1 - [M8BG77_AEGTA]	40.1	4	13	66	409	41.9726	6.43018	1.0066	0.654478	0.831374	1.16152	1.05018	1.08514	0.896897	0.996315	1.00124	1.07294	1.0657	1.00359	192.165	173.462	285.776	211.828
M8BMX6	ATP synthase subunit alpha OS=Aegilops tauschii GN=F775_29235 PE=3 SV=1 - [M8BMX6_AEGTA]	40.09	1	14	353	459	49.7829	6.44287	1.06639	0.983446	1.0848	1.03193	0.941469	0.884202	1.00238	0.97913	1.04658	0.983994	1.02623	1.01385	1181.86	1451.53	1804.06	1396.24
N1R097	Malonyl CoA-acyl carrier protein transacylase, mitochondrial OS=Aegilops tauschii GN=F775_31195 PE=4 SV=1 - [N1R097_AEGTA]	40.06	2	9	21	357	37.5736	6.60986	0.861203	1.28584	1.13169	1.23056	1.00423	1.19876	1.08248	1.09602	0.981686	0.860049	0.944626	1.04676	0	35.92	42.8876	18.34
W5AWP7	Peroxidase OS=Triticum aestivum PE=3 SV=1 - [W5AWP7_WHEAT]	40.06	3	10	47	352	37.2914	5.14795	1.16255	1.08206	0.924176	0.981076	1.116	1.23723	0.990289	0.952806	0.969266	1.03089	1.08075	1.03719	332.12	264.143	125.99	247.933
W5GUD5	Uncharacterized protein OS=Triticum aestivum PE=4 SV=1 - [W5GUD5_WHEAT]	40.06	10	10	38	347	36.7941	9.21729	0.881463	0.869643	0.900677	0.998119	1.04721	1.01428	0.817792	0.941134	0.919921	1.13955	1.07893	1.09722	152.94	96.5533	182.966	174.141
D8L9S2	Glutamate decarboxylase OS=Triticum aestivum GN=gad1 PE=3 SV=1 - [D8L9S2_WHEAT]	40.04	3	15	118	487	54.0726	5.78271	1.00038	0.844691	0.897924	1.13057	1.05862	1.11	0.875076	1.04762	1.00335	1.16922	0.910226	0.977596	502.662	406.976	310.601	426.619
Q9LDX4	Thioredoxin H OS=Triticum aestivum PE=2 SV=1 - [Q9LDX4_WHEAT]	40	3	4	56	125	13.3459	5.22412	0.803718	0.710975	0.799131	1.40351	1.44386	1.30659	0.713612	1.09012	0.738196	1.12376	1.05472	1.31014	43.7133	110.88	111.495	133.08
A0A0D9XYZ0	Histone H2A OS=Leersia perrieri PE=3 SV=1 - [A0A0D9XYZ0_9ORYZ]	40	1	5	91	135	14.0156	10.0522		0.76646	0.737223		1.47286	1.43926	0.741538	1.8783	0.478456	0.526428	0.372177	1.36214	138.493	161.729	96.741	79.4271
A0A1D6S7F4	Uncharacterized protein OS=Triticum aestivum PE=3 SV=1 - [A0A1D6S7F4_WHEAT]	40	2	8	107	260	27.8482	5.41455	0.964752	1.10262	0.732781	1.26682	1.13423	1.25999	1.03956	1.01001	0.936627	0.978557	0.970461	1.08245	85.55	295.05	155.708	192.703
A0A1D5WCL1	Eukaryotic translation initiation factor 3 subunit M OS=Triticum aestivum PE=3 SV=1 - [A0A1D5WCL1_WHEAT]	40	2	13	76	420	46.0158	5.35107		0.97624	1.09913		1.06748	0.936632	0.984338	0.994371	0.958162	1.06313	1.02921	1.01821	153.242	236.54	331.298	268.351
A0A1D5U5J7	Uncharacterized protein OS=Triticum aestivum PE=3 SV=1 - [A0A1D5U5J7_WHEAT]	39.94	5	10	54	333	39.2012	8.29443	0.963128	0.790923	0.728351	1.20306	1.01214	0.960362	0.863149	1.00793	0.919722	1.13059	1.10642	0.988549	87.58	118.37	110.25	113.39
M8A6F2	Hypersensitive-induced response protein 1 OS=Triticum urartu GN=TRIUR3_22884 PE=4 SV=1 - [M8A6F2_TRIUA]	39.93	4	10	42	293	32.2047	7.26904	1.02688	1.00362	1.08336	0.956181	1.00743	0.917572	1.03734	1.05163	1.01127	0.949241	0.964025	0.939271	106.67	144.627	138.02	158.423
A0A1D6C3K1	Uncharacterized protein OS=Triticum aestivum PE=3 SV=1 - [A0A1D6C3K1_WHEAT]	39.93	6	9	29	298	33.2193	6.46826	0.94785	0.956416	0.946378	0.95248	1.05251	1.12235	0.887576	0.970157	0.93981	1.03363	1.07725	1.10654	56.12	152.551	121.7	116.726
A0A1D6AUA2	Uncharacterized protein OS=Triticum aestivum PE=4 SV=1 - [A0A1D6AUA2_WHEAT]	39.93	3	8	137	298	32.5311	6.7124	0.814925	0.969487	1.01929	1.00816	0.927859	1.0291	0.946117	0.964716	0.905933	1.04503	1.06883	1.11034	350.461	506.014	335.029	446.472
R7WF47	Alanine--tRNA ligase OS=Aegilops tauschii GN=F775_26040 PE=3 SV=1 - [R7WF47_AEGTA]	39.92	1	35	202	1012	110.709	5.90967	0.909543	0.872399	0.860068	0.998314	1.0265	0.962075	0.874472	0.942073	0.890998	1.05788	1.05938	1.20036	410.391	402.683	595.452	377.63
W5A8M9	Uncharacterized protein OS=Triticum aestivum PE=4 SV=1 - [W5A8M9_WHEAT]	39.91	1	9	43	223	24.1563	5.5415	1.06409		0.936685	0.844237		0.877306	0.899012	1.16346	0.921267	1.05784	0.896772	0.993708	58.8888	86.7517	92.4443	75.3957
A0A1D5UJR1	Uncharacterized protein OS=Triticum aestivum PE=4 SV=1 - [A0A1D5UJR1_WHEAT]	39.91	2	19	105	664	73.0976	5.17334	1.04225	0.995936	0.851411	0.979367	1.02029	0.961957	0.915778	1.04024	0.956995	1.0711	1.02922	0.995795	282.467	216.024	277.176	376.526
W5I4L8	Carbonic anhydrase OS=Triticum aestivum PE=3 SV=1 - [W5I4L8_WHEAT]	39.9	4	6	22	198	21.971	5.92236	1.00381	0.962304	0.953703	1.07086	1.03585	0.915645	0.816559	0.892619	0.899853	1.12286	1.2342	1.06242	87.055	61.3934	49.9141	89.7474
R7W7N9	Uncharacterized protein OS=Aegilops tauschii GN=F775_30194 PE=4 SV=1 - [R7W7N9_AEGTA]	39.89	2	11	62	366	40.5959	5.2876	0.965589	0.856705	0.838383	1.11074	1.01625	1.02935	0.896822	1.03605	0.906799	1.03036	1.02416	1.0601	192.98	281.219	310.176	230.888
C0PA67	Tubulin beta chain OS=Zea mays PE=2 SV=1 - [C0PA67_MAIZE]	39.89	2	19	467	529	59.1026	5.18604	1.07742	1.0104	1.03911	0.976918	0.887354	1.02063	1.27567	0.914899	1.05672	0.918749	0.938672	0.991475	1368.63	1556.22	1634.09	1425.51
L7RYL1	Farnesyl pyrophosphate synthase D2 OS=Triticum aestivum PE=2 SV=1 - [L7RYL1_WHEAT]	39.89	4	12	48	351	40.1523	5.41455	1.05612	0.84035	1.02825	1.1766	0.993472	1.07456	1.08431	0.993335	1.04082	0.967229	0.896261	1.05603	88.9687	143.815	118.157	125.904
A0A1D5TB86	Pyruvate kinase OS=Triticum aestivum PE=3 SV=1 - [A0A1D5TB86_WHEAT]	39.88	5	16	131	514	55.4499	7.91357	1.00571	1.01965	1.01737	0.950018	1.00022	0.993394	1.05293	0.940621	1.02773	0.961756	1.02405	1.01333	221.023	499.131	441.795	492.941
A0A1D5ZV83	Uncharacterized protein OS=Triticum aestivum PE=4 SV=1 - [A0A1D5ZV83_WHEAT]	39.84	3	18	98	630	67.8945	6.55127	0.899937	0.892762	0.837523	1.09951	0.981951	0.982857	1.06375	0.864234	0.973019	1.06693	1.04734	1.10468	279.147	247.051	252.773	227.404
A0A1D5Z7K7	Uncharacterized protein OS=Triticum aestivum PE=4 SV=1 - [A0A1D5Z7K7_WHEAT]	39.82	2	8	43	334	36.5676	6.46826	1.05009	1.14815	0.979359	0.725219	0.977485	0.879903	1.19169	1.05938	1.19312	0.795696	0.679381	0.906114	60.22	75.6075	132.104	77.63
A0A1D5SBI6	Uncharacterized protein OS=Triticum aestivum PE=4 SV=1 - [A0A1D5SBI6_WHEAT]	39.81	1	7	59	211	23.3064	6.66846	0.945591	0.744692	0.81665	1.06088	0.948102	0.966753	0.870482	1.09594	0.913913	1.00737	1.11971	0.984952	129.559	147.489	155.08	199.133
W5BER0	Uncharacterized protein OS=Triticum aestivum PE=4 SV=1 - [W5BER0_WHEAT]	39.78	8	8	21	279	30.3214	5.12256	0.688324	1.02972	0.83417	0.678012	0.959964	0.930647	1.07046	0.993854	1.10355	1.12925	0.934389	0.846283	70.666	69.8818	68.0755	45.33
A0A1D5WJA8	Uncharacterized protein OS=Triticum aestivum PE=3 SV=1 - [A0A1D5WJA8_WHEAT]	39.78	7	8	23	186	21.1157	7.91357	0.907686	0.943201	0.95407	0.948629	0.909278	0.864454	0.896578	0.968194	1.02249	1.06247	1.0469	1.05833	46.1	82.98	102.877	69.5267
Q93XQ6	Peptidyl-prolyl cis-trans isomerase OS=Triticum aestivum GN=CyP2 PE=2 SV=1 - [Q93XQ6_WHEAT]	39.77	3	6	429	171	18.3671	8.25049	0.934922	0.958981	0.917883	1.17448	1.16017	1.14521	0.896563	1.02646	0.96967	1.05505	1.00995	0.972084	1503.98	1334.96	1471.66	1438.04
W5EKD5	Chorismate synthase OS=Triticum aestivum PE=3 SV=1 - [W5EKD5_WHEAT]	39.77	2	14	87	440	47.0608	7.43018	1.11812	1.12998	1.02212	1.16535	1.00796	1.04626	0.972478	0.984672	1.01784	0.945723	1.06406	1.05427	186.445	151.7	232.095	130.19
A0A1D5Y5S9	Uncharacterized protein OS=Triticum aestivum PE=4 SV=1 - [A0A1D5Y5S9_WHEAT]	39.77	5	31	157	870	97.6396	5.13525	0.907125	0.856004	0.899147	1.14886	1.07506	0.999917	0.985169	0.939296	0.923349	1.04749	1.15789	1.02878	279.412	591.305	376.535	423.217
A0A077RYW2	Uncharacterized protein OS=Triticum aestivum GN=TRAES_3BF092100120CFD_c1 PE=3 SV=1 - [A0A077RYW2_WHEAT]	39.76	10	13	48	503	55.371	6.39209	1.20398	1.20107	1.19567	1.05893	1.05486	0.988054	1.08267	0.987739	1.04192	0.986619	0.993729	0.955427	155.693	300.328	290.652	234.387
J3LDI4	Uncharacterized protein OS=Oryza brachyantha PE=3 SV=1 - [J3LDI4_ORYBR]	39.74	1	8	118	151	16.4027	10.7261	0.768081	0.551298	0.693377	0.520964	0.79476	0.841354	0.858229	1.33885	0.873759	0.944278	1.1	0.764425	170.406	328.132	140.345	267.469
A0A1D6AWD6	Uncharacterized protein OS=Triticum aestivum PE=4 SV=1 - [A0A1D6AWD6_WHEAT]	39.74	4	10	52	312	34.4504	6.52197	0.848738	1.25358	0.890714	0.822624	1.16663	0.968276	0.935779	1.01571	1.06001	1.07554	1.09196	0.969953	241.631	95.78	162.217	177.621
I0JTW5	Eukaryotic translation initiation factor 3 subunit A OS=Triticum aestivum PE=3 SV=1 - [I0JTW5_WHEAT]	39.72	2	33	223	1012	116.831	9.34912	1.19758	0.993679	0.868696	0.837071	1.18985	1.0031	1.15091	0.975842	0.923103	1.13616	1.00401	0.98805	497.923	738.388	708.218	770.294
A0A1D6DCS0	Ribokinase OS=Triticum aestivum PE=3 SV=1 - [A0A1D6DCS0_WHEAT]	39.72	9	9	37	360	36.9482	5.0083	1.18153	1.17932	1.16234	1.01178	1.03464	1.06934	1.15115	0.941714	1.0735	0.982437	1.00808	0.966008	179.787	87.84	245.26	91.2
F2CQQ4	Serine/threonine-protein phosphatase OS=Hordeum vulgare subsp. vulgare PE=2 SV=1 - [F2CQQ4_HORVV]	39.69	6	11	46	320	36.1539	5.35107	0.983323	0.957223	1.04492	0.9873	0.950296	1.02539	1.01437	0.945793	1.03714	1.04741	1.04233	1.01041	84.6114	203.705	217.3	165.697
A0A1D6BWS1	Uncharacterized protein OS=Triticum aestivum PE=3 SV=1 - [A0A1D6BWS1_WHEAT]	39.69	2	8	28	325	33.9772	8.03076	1.19705	1.0472	1.03008	1.03218	0.948188	0.864438	1.0858	1.02867	0.988389	0.878942	1.04462	1.01922	73.98	158.186	163.68	168.292
M8BJ26	Uncharacterized protein OS=Aegilops tauschii GN=F775_30901 PE=4 SV=1 - [M8BJ26_AEGTA]	39.68	2	2	7	63	6.78478	9.92041	1.03133		0.882635	1.18423		1.19417	0.868678	0.911181	0.730939	1.28775	1.17555	1.06754	0	0	0	0
A0A1D5ZKE5	Cysteine synthase OS=Triticum aestivum PE=3 SV=1 - [A0A1D5ZKE5_WHEAT]	39.68	10	13	108	378	40.2319	7.56201	1.10237	0.981316	1.15742	0.987672	1.13882	1.09278	1.01523	1.01556	1.00158	1.00738	1.02894	0.97233	154.164	355.376	377.821	331.571
A0A0A9PJ85	Uncharacterized protein OS=Arundo donax PE=4 SV=1 - [A0A0A9PJ85_ARUDO]	39.66	2	2	5	58	5.78291	6.44287	1.34721	0.977454	0.724336	1.2767	0.937909	0.643116	0.902676	1.04184	0.964597	0.985725	1.01033	1.10132	47.96	106.245	0	68.67
A0A077RSQ1	Uncharacterized protein OS=Triticum aestivum GN=TRAES_3BF067800120CFD_c1 PE=3 SV=1 - [A0A077RSQ1_WHEAT]	39.64	2	23	75	724	79.0925	8.42627	0.834447		0.741559	0.566082		1.09082	0.979991	1.09646	1.04003	0.983077	0.977064	0.936706	122.56	201.06	322.78	112.947
A0A1D5VI10	Uncharacterized protein OS=Triticum aestivum PE=3 SV=1 - [A0A1D5VI10_WHEAT]	39.64	2	23	77	724	78.9064	8.49951	0.851635	1.44435	0.744026	0.665217	1.07733	0.976877	1.06202	1.07277	1.00126	0.956304	0.981844	0.950166	138.278	201.06	304.209	126.647
A0A1D5WLB2	Uncharacterized protein OS=Triticum aestivum PE=3 SV=1 - [A0A1D5WLB2_WHEAT]	39.62	2	18	81	573	60.3742	6.69775	0.887478	1.42446	1.43135	0.854931	0.802529	1.05491	1.62975	0.809029	1.13316	0.8738	0.892673	0.892296	125.383	219.976	220.644	211.417
A0A1D5TTP6	Peroxidase OS=Triticum aestivum PE=3 SV=1 - [A0A1D5TTP6_WHEAT]	39.6	1	10	324	346	36.6245	5.87158	0.809799	1.23781	1.20346	0.909216	1.08875	1.06106	1.08221	0.959742	1.04673	0.920806	0.922071	0.940369	1127.83	1472.28	1456.14	1476.19
Q7X744	Ribosomal protein L3 OS=Triticum aestivum GN=RPL3 PE=1 SV=1 - [Q7X744_WHEAT]	39.59	5	17	185	389	44.5937	10.0229	0.990679	0.984514	0.889866	0.979453	1.06322	0.988572	0.934755	1.01096	0.93999	0.940784	1.02523	1.02046	280.184	332.544	328.734	314.75
W5BAX0	Peroxidase OS=Triticum aestivum PE=3 SV=1 - [W5BAX0_WHEAT]	39.59	2	8	59	341	36.8755	7.32764	0.892403	0.99172	0.863309	1.10681	1.10847	1.06532	1.03956	1.24589	1.03522	0.739253	0.968486	0.939652	333.62	418.709	399.018	421.998
A0A1D5Y6Y3	Uncharacterized protein OS=Triticum aestivum PE=3 SV=1 - [A0A1D5Y6Y3_WHEAT]	39.59	2	16	71	490	55.3627	7.38623	1.15633	1.32914	1.09068	0.986797	0.939426	0.878535	1.32469	0.997493	1.04269	0.971794	0.699518	1.04107	115.293	163.009	104.76	125.08
M0YYH5	Uncharacterized protein OS=Hordeum vulgare subsp. vulgare PE=4 SV=1 - [M0YYH5_HORVV]	39.56	6	6	42	182	19.6431	5.63037	1.03192	1.02818	1.01424	0.976908	0.985372	0.950292	1.20369	0.953867	1.10083	0.930591	0.976909	0.937514	67.56	141.274	160.004	158.772
A0A1D5RPG6	Uncharacterized protein OS=Triticum aestivum PE=3 SV=1 - [A0A1D5RPG6_WHEAT]	39.47	4	18	94	494	55.7882	8.27979	1.05012	1.24878	1.08476	1.16202	1.03791	0.92824	1.43973	1.01088	0.973786	0.961961	0.821165	1.05942	64.25	112.767	100.423	124.48
M8AVZ3	Glutathione S-transferase 6, chloroplastic OS=Triticum urartu GN=TRIUR3_19428 PE=3 SV=1 - [M8AVZ3_TRIUA]	39.46	7	8	50	223	25.3728	6.72705	1.05728	0.839792	1.03598	1.11122	1.07338	0.877907	0.916057	0.995709	0.870372	0.986052	1.20899	1.08716	167.007	177.25	220.305	84.2149
A0A1D5SDL7	Uncharacterized protein OS=Triticum aestivum PE=3 SV=1 - [A0A1D5SDL7_WHEAT]	39.43	3	17	69	525	59.241	8.1626	1.36602		1.13962	1.10291		0.810763	0.945322	0.959352	0.970178	1.13614	1.08547	0.965771	264.46	211.494	258.983	337.583
A0A1D5SVV5	Inositol-tetrakisphosphate 1-kinase OS=Triticum aestivum PE=3 SV=1 - [A0A1D5SVV5_WHEAT]	39.43	4	8	40	350	37.09	5.22412	1.04017	0.979379	1.01776	0.935983	0.959554	0.914963	1.2027	0.963459	1.08753	0.919161	0.89226	1.02992	129.022	152.003	153.683	69.5087
M8CP45	Carbamoyl-phosphate synthase large chain OS=Aegilops tauschii GN=F775_32185 PE=3 SV=1 - [M8CP45_AEGTA]	39.42	1	35	191	1172	127.491	6.16357	0.895891	0.941903	0.862341	0.918603	0.959786	0.984026	0.977279	0.955054	0.935779	1.07615	1.1251	1.00438	517.119	483.772	393.75	446.508
M8BAW1	60S ribosomal protein L27 OS=Aegilops tauschii GN=F775_27312 PE=3 SV=1 - [M8BAW1_AEGTA]	39.42	3	6	83	137	15.4927	10.4771	0.713772	0.733464	0.848525	1.04883	1.04447	1.12028	0.858633	0.989743	0.860819	0.941746	1.01274	1.19767	189.498	432.962	364.4	293.637
A0A1B6QHH2	Glutamate dehydrogenase OS=Sorghum bicolor GN=SORBI_001G059100 PE=3 SV=1 - [A0A1B6QHH2_SORBI]	39.42	1	10	95	411	44.1265	6.25244		1.20413	1.1685		1.23888	1.09661	1.09458	1.08271	0.996169	0.8611	1.07971	0.942888	375.479	316.96	397.934	286.644
W5ET02	Uncharacterized protein OS=Triticum aestivum PE=4 SV=1 - [W5ET02_WHEAT]	39.41	7	7	39	269	29.0946	5.46533	1.1382	1.13593	1.07689	1.15069	1.1388	1.11574	0.980443	0.985049	0.985972	0.976823	0.985851	1.07729	138.621	94.7776	103.823	55.9
A0A1D5X7V5	Uncharacterized protein OS=Triticum aestivum PE=3 SV=1 - [A0A1D5X7V5_WHEAT]	39.39	1	15	68	490	55.3267	7.63525		1.98542	1.69166		0.883289	0.934653	1.45013	0.946047	1.3508	0.824571	0.825644	0.810386	115.293	149.254	77.51	120.903
W5AAH8	Peroxidase OS=Triticum aestivum PE=3 SV=1 - [W5AAH8_WHEAT]	39.37	9	9	143	348	37.4826	4.97021	0.967264	1.03589	1.04328	1.0289	0.919671	0.980593	1.08632	0.956193	1.02595	0.936815	0.962082	1.01277	369.188	597.288	690.913	574.816
W5G485	Glutathione synthetase OS=Triticum aestivum PE=3 SV=1 - [W5G485_WHEAT]	39.37	2	14	66	475	52.867	5.60498	0.903712	0.971512		1.04328	0.982012		1.21414	0.91874	1.08704	0.979518	1.0422	0.905075	204.14	112.434	225.878	143.626
W5G3P9	Uncharacterized protein OS=Triticum aestivum PE=3 SV=1 - [W5G3P9_WHEAT]	39.36	9	25	118	813	91.3423	5.2749	0.841985	0.929721	0.813536	0.790307	0.927476	0.961561	0.948471	0.961614	0.986536	1.05449	1.03487	1.0486	196.55	393.661	501.677	404.257
F2E390	Ribosomal protein OS=Hordeum vulgare subsp. vulgare PE=2 SV=1 - [F2E390_HORVV]	39.35	3	10	125	216	24.5423	9.979	0.920598	1.04	1.26037	0.881859	0.982045	1.11351	0.965161	0.88518	0.949786	0.950219	0.885923	1.2412	94.9467	345.086	150.672	249.042
A0A1D6S066	Uncharacterized protein OS=Triticum aestivum PE=3 SV=1 - [A0A1D6S066_WHEAT]	39.35	2	14	70	493	54.4955	5.49072	0.794615	0.934846	0.818964	1.14373	1.08949	0.946532	0.902771	0.982073	1.0097	1.1952	1.01188	0.87419	188.51	183.957	110.638	149.804
A0A1D5SRX8	60S ribosomal protein L18a OS=Triticum aestivum PE=3 SV=1 - [A0A1D5SRX8_WHEAT]	39.33	3	7	52	178	21.2703	10.3452	1.07876	0.707439	0.567742	1.04399	0.774091	0.717424	1.00092	1.03603	0.974692	1.06739	1.13436	0.869953	50.92	190.064	161.334	113.167
B6TM00	60 ribosomal protein L14 OS=Zea mays PE=2 SV=1 - [B6TM00_MAIZE]	39.33	3	9	141	150	16.9115	10.4185	1.30301	0.829381	0.869809	1.9448	0.888607	1.05437	0.945374	1.07631	1.0279	1.02311	1.0992	0.863354	445.368	252.689	272.517	251.47
F2D119	Predicted protein OS=Hordeum vulgare subsp. vulgare PE=2 SV=1 - [F2D119_HORVV]	39.33	8	8	57	328	36.1937	6.16357	1.04875	1.09882	1.11902	1.06139	1.10931	1.00224	1.08007	1.00927	1.01071	0.896524	0.958091	0.992583	220.114	339.851	258.35	249.521
A0A1D5T6G0	Uncharacterized protein OS=Triticum aestivum PE=3 SV=1 - [A0A1D5T6G0_WHEAT]	39.33	4	13	99	506	54.5923	6.22705	1.01142	1.05224	0.938769	1.14416	1.05205	1.01534	0.971247	1.06793	0.984344	1.07764	1.01743	1.05554	337.276	306.624	523.176	254.107
A0A1B5GEW3	Caleosin OS=Triticum aestivum GN=Clo9 PE=2 SV=1 - [A0A1B5GEW3_WHEAT]	39.32	2	8	44	234	26.0311	7.69385	0.993912	1.05457	1.05113	1.09611	0.954554	1.21334	1.06394	1.23421	0.990672	0.817061	0.840743	0.999939	36.6	140.54	75.84	56.5814
A0A1D6AMQ6	Uncharacterized protein OS=Triticum aestivum PE=3 SV=1 - [A0A1D6AMQ6_WHEAT]	39.28	4	29	135	886	97.4609	5.66846	0.878391	0.75177	0.872861	0.889168	0.887844	0.845715	0.909375	0.952238	0.95944	1.04505	1.08863	1.1288	367.715	300.09	377.864	417.736
A0A1D5WBY1	Uncharacterized protein OS=Triticum aestivum PE=4 SV=1 - [A0A1D5WBY1_WHEAT]	39.27	3	15	115	438	49.1139	5.64307	0.978851	0.958782	0.979255	0.964184	0.919248	0.903941	1.22301	0.933703	1.09758	0.94353	0.97716	0.960915	341.83	362.957	359.389	247.732
M8CK57	Uncharacterized protein OS=Aegilops tauschii GN=F775_43168 PE=4 SV=1 - [M8CK57_AEGTA]	39.25	1	3	11	107	12.1133	9.45166	1.33003	1.3043	0.864176	1.18154	1.12785	1.05438	0.966406	1.04434	0.953502	0.862981	0.822097	1.27361	55.49	50.43	0	73.0567
A0A1D5SJ55	Uncharacterized protein OS=Triticum aestivum PE=4 SV=1 - [A0A1D5SJ55_WHEAT]	39.25	1	7	32	186	19.7396	9.90576	1.23195	1.45146	1.31246	1.26037	0.940168	0.989557	1.34705	1.01325	1.25176	0.827311	0.764775	0.923149	116	126.63	61.36	83.6532
M8ADL5	Ribosome-recycling factor OS=Triticum urartu GN=TRIUR3_16659 PE=4 SV=1 - [M8ADL5_TRIUA]	39.23	6	6	28	260	27.7977	9.89111	1.07777	0.990343	1.13215	1.1064	0.983287	1.0539	1.01715	0.960315	1.04789	0.910374	0.876318	0.951898	40.05	106.133	128.659	64.2667
A0A1D5YT77	Uncharacterized protein OS=Triticum aestivum PE=3 SV=1 - [A0A1D5YT77_WHEAT]	39.22	1	10	48	306	33.351	6.80029	1.17219	1.23133	1.33389	1.26658	1.1964	1.29099	1.10929	0.892025	1.32672	0.688135	1.00896	1.07944	196.714	86.3855	189.576	176.888
W5A4C6	Flap endonuclease 1 OS=Triticum aestivum GN=FEN1 PE=3 SV=1 - [W5A4C6_WHEAT]	39.21	2	11	35	380	42.717	8.42627	1.13363	0.988816	0.890382	0.840403	1.12049	0.87762	0.968589	1.08483	0.923326	1.00366	1.10025	0.93757	109.84	88.0226	150.36	161.592
A0A1D5TRX2	Phosphoinositide phospholipase C OS=Triticum aestivum PE=4 SV=1 - [A0A1D5TRX2_WHEAT]	39.2	2	13	53	398	44.3403	5.64307	1.07304	1.04716		0.835541	1.11488		1.03144	1.19323	0.936465	0.842151	1.02356	0.942014	92.415	125.606	82.8367	168.99
A0A1D6D8M1	Uncharacterized protein OS=Triticum aestivum PE=4 SV=1 - [A0A1D6D8M1_WHEAT]	39.18	5	5	34	194	21.0826	5.23682	0.975793	0.815489	0.967787	0.965474	0.89098	0.930688	0.943267	1.0571	0.958715	1.02564	1.05217	0.94268	61.57	148.88	123.469	59.18
W5D5P8	Coatomer subunit beta OS=Triticum aestivum GN=TRAES_3BF058300010CFD_c1 PE=4 SV=1 - [W5D5P8_WHEAT]	39.16	9	33	243	950	105.326	5.71924	0.95118	1.01107	0.987626	1.0726	0.985054	0.936116	0.954189	1.08264	1.02751	1.02541	0.982869	0.937116	569.407	737.128	676.319	644.523
W5EHI0	Uncharacterized protein OS=Triticum aestivum PE=4 SV=1 - [W5EHI0_WHEAT]	39.16	4	4	56	143	16.0873	9.65674	1.13713	1.06558	1.29788	0.98943	0.973808	1.06043	1.06128	0.902469	1.00216	0.974172	1.00096	1.05086	119.982	202.654	239.275	179.279
K3Z2Q9	ATP-dependent Clp protease proteolytic subunit OS=Setaria italica GN=SETIT_020827mg PE=3 SV=1 - [K3Z2Q9_SETIT]	39.16	6	6	17	166	19.1296	5.56689	1.27207	0.971341	1.02489	1.77481	1.13079	1.09038	0.914426	1.01121	0.993073	1.03188	1.09886	1.02639	37.67	43.99	71.17	42.64
A0A1D5SIB0	Uncharacterized protein OS=Triticum aestivum PE=4 SV=1 - [A0A1D5SIB0_WHEAT]	39.16	2	7	33	309	32.8494	4.79248	1.14487	1.20054	1.03915	1.05648	1.02274	1.11252	1.13855	1.05405	1.01749	0.831693	0.861222	1.09306	164.875	132.16	134.26	96.9358
M8C1I3	Sulfotransferase OS=Aegilops tauschii GN=F775_27902 PE=3 SV=1 - [M8C1I3_AEGTA]	39.14	6	11	50	350	40.2191	6.52197	0.927307	0.361057	1.23769	0.78623	0.912335	0.878162	1.07215	1.00226	1.06734	0.995291	0.977987	0.960112	302.357	163.43	155.42	116.169
W5C6E7	Uncharacterized protein OS=Triticum aestivum PE=4 SV=1 - [W5C6E7_WHEAT]	39.13	11	11	52	368	41.0967	8.27979	0.900885	0.862766	0.926272	0.95618	0.957357	0.984512	0.930202	0.955029	0.919995	1.07956	1.07266	1.0317	321.743	184.135	184.924	290.16
A0A0D9XIH5	Ubiquitin-fold modifier-conjugating enzyme 1 OS=Leersia perrieri PE=3 SV=1 - [A0A0D9XIH5_9ORYZ]	39.13	4	4	15	184	20.3663	7.82568	1.06273	1.14591	1.25374	1.08526	0.994518	1.06681	1.02752	0.955282	0.967783	1.00223	1.00002	1.07198	50.96	30.42	0	57.3133
A0A1D6BUC3	Uncharacterized protein OS=Triticum aestivum PE=4 SV=1 - [A0A1D6BUC3_WHEAT]	39.13	7	7	14	230	26.1415	5.64307	0.951097	0.9104	1.03184	1.16701	1.03861	1.09286	0.833703	0.95079	1.0518	0.981235	1.10001	1.06463	0	55.55	40.3	62.9
A0A1D6B0T5	Uncharacterized protein OS=Triticum aestivum PE=4 SV=1 - [A0A1D6B0T5_WHEAT]	39.13	7	7	49	230	24.6839	8.96826	0.957226	0.964597	1.06421	1.06279	0.965251	1.04176	0.96802	1.03004	1.00606	1.03781	0.994454	0.986752	114.815	201.879	238.58	139.785
M7Z278	Bromo adjacent homology domain-containing 1 protein OS=Triticum urartu GN=TRIUR3_02698 PE=4 SV=1 - [M7Z278_TRIUA]	39.04	3	5	20	146	16.5144	8.79248	1.06229	0.853038	1.04238	1.22138	1.07047	1.02019	0.929208	1.0519	0.887642	1.11271	1.10614	1.04081	36.1	0	31.8	0
A0A1D5VN48	Uncharacterized protein OS=Triticum aestivum PE=4 SV=1 - [A0A1D5VN48_WHEAT]	39.03	1	17	90	538	59.0042	4.84326	0.967173	0.895485	1.10071	1.04867	0.836948	0.786472	1.12018	1.11486	1.12427	0.850523	0.900307	0.919902	207.874	272.001	333.736	276.891
R7W9S9	Putative gibberellin receptor GID1L2 OS=Aegilops tauschii GN=F775_03641 PE=4 SV=1 - [R7W9S9_AEGTA]	39.02	2	8	33	328	34.9104	4.81787	1.03999		1.06659	0.964579		0.945896	1.12252	1.05802	1.09044	0.931449	0.826075	0.938373	62.48	55.6733	97.19	58.41
A0A1D6B0G8	Uncharacterized protein OS=Triticum aestivum PE=3 SV=1 - [A0A1D6B0G8_WHEAT]	38.98	1	25	187	726	78.6187	9.15869		0.73455	0.761032		1.02293	0.771222	0.953996	1.0676	1.00614	0.981426	0.778532	1.1764	413.065	563.057	366.578	501.969
A0A1D5XTG1	Uncharacterized protein OS=Triticum aestivum PE=4 SV=1 - [A0A1D5XTG1_WHEAT]	38.98	2	4	15	177	19.2167	9.0415	1.08409	1.12059	1.03566	1.04579	0.970087	0.937858	0.956707	0.976273	0.988541	0.894141	0.969786	1.01642	42.0433	43.9	15.13	67.93
W4ZTA4	Uncharacterized protein OS=Triticum aestivum PE=4 SV=1 - [W4ZTA4_WHEAT]	38.95	1	15	133	457	51.8892	6.20166	1.09303	0.574656		0.947687	0.833263		1.01774	0.965782	0.863616	0.917976	0.85273	1.25624	206.242	303.952	249.827	221.06
A0A1B6PAV5	Clathrin heavy chain OS=Sorghum bicolor GN=SORBI_008G003700 PE=3 SV=1 - [A0A1B6PAV5_SORBI]	38.95	2	53	451	1710	193.488	5.36377	0.55574	0.716261	0.538295	0.655097	0.875704	0.660745	0.966121	0.938436	0.937267	0.933011	0.820777	1.41882	1105.97	1208.15	1258.87	1289.44
A0A1D6DK39	Uncharacterized protein OS=Triticum aestivum PE=3 SV=1 - [A0A1D6DK39_WHEAT]	38.95	4	4	9	172	19.435	6.20166	1.09696	1.03779	0.990786	1.11977	0.88581	0.866568	0.772995	1.02868	0.929609	1.12627	1.14835	0.997193	69.44	0	63.1	0
M0V5X8	Uncharacterized protein OS=Hordeum vulgare subsp. vulgare PE=4 SV=1 - [M0V5X8_HORVV]	38.94	4	8	19	208	23.9964	5.05908	0.781177	0.858865	1.00521	0.891845	1.02956	0.999741	0.996535	0.985782	1.08953	0.983801	0.992887	0.992268	65.6	30.14	80.7167	72.77
A0A1D5UE96	Uncharacterized protein OS=Triticum aestivum PE=4 SV=1 - [A0A1D5UE96_WHEAT]	38.94	1	13	104	452	51.3499	7.86963		1.11671	1.03602		0.831865	0.901722	0.989037	1.02734	0.971399	0.915473	1.02057	1.11133	416.904	338.578	339.381	367.565
Q43638	Heat-shock protein OS=Secale cereale PE=2 SV=1 - [Q43638_SECCE]	38.92	2	21	74	781	88.0626	4.95752		0.996383	0.690529		0.804155	1.00678	0.904872	0.953801	0.971443	1.00131	1.13851	1.09617	206.96	169.083	257.241	232.027
M0X522	Uncharacterized protein OS=Hordeum vulgare subsp. vulgare PE=3 SV=1 - [M0X522_HORVV]	38.92	2	10	90	352	38.2993	5.78271	1.03975	0.951322	1.02964	0.856343	0.965537	1.01519	0.990769	1.07644	0.922314	0.993511	1.103	0.807213	155.477	144.361	142.559	87.5138
A0A1D6AWQ6	Uncharacterized protein OS=Triticum aestivum PE=4 SV=1 - [A0A1D6AWQ6_WHEAT]	38.92	17	17	85	609	65.3902	5.52881	1.06942	1.05117	1.02449	1.02396	0.891825	0.900989	1.06105	1.03268	1.01599	0.945995	1.01264	0.965451	225.7	293.79	234.838	262.756
N1QPY5	Importin subunit beta-1 OS=Aegilops tauschii GN=F775_29885 PE=4 SV=1 - [N1QPY5_AEGTA]	38.91	1	20	77	807	89.075	4.77979	0.967988	0.981606		1.08729	1.08305		0.823568	0.993477	0.92175	1.08602	1.0786	1.10836	244.599	143.497	222.29	361.239
A0A1D5UTZ4	Uncharacterized protein OS=Triticum aestivum PE=4 SV=1 - [A0A1D5UTZ4_WHEAT]	38.91	5	16	108	568	59.7517	8.00146	1.05438	1.13592	1.01354	1.13917	1.10723	1.11082	1.18475	1.09096	1.02893	0.803081	0.939901	0.987467	399.31	679.458	509.592	516.15
C0KTS8	Hypersensitive induced response protein 4 OS=Triticum aestivum GN=hir4 PE=2 SV=1 - [C0KTS8_WHEAT]	38.89	8	8	53	288	32.0384	5.41455	0.979746	0.861514	0.855493	0.944884	1.02016	0.965061	0.954022	1.0298	0.993532	1.02414	1.03485	0.991115	77.2914	196.487	238.078	184.271
A0A1D5Z701	Uncharacterized protein OS=Triticum aestivum PE=4 SV=1 - [A0A1D5Z701_WHEAT]	38.89	1	7	40	234	26.335	9.29053	1.15193	1.02353		1.01376	1.18059		1.18589	1.09262	0.946793	0.842559	0.915171	1.04998	120.704	82.8581	73.6033	85.5
M8AHM4	Uncharacterized protein OS=Triticum urartu GN=TRIUR3_26287 PE=4 SV=1 - [M8AHM4_TRIUA]	38.89	3	3	8	90	9.51704	9.05615		0.952003	1.01059		0.96744	1.04678	0.925105	1.02481	0.905291	1.04227	1.0207	1.07943	0	27.95	0	36.05
M7ZIA7	Uncharacterized protein OS=Triticum urartu GN=TRIUR3_32088 PE=4 SV=1 - [M7ZIA7_TRIUA]	38.86	4	7	46	211	22.6432	7.48877	0.946511	1.08077	0.92983	1.30668	1.11624	1.21683	0.985046	1.06581	0.9781	1.0472	0.991652	0.983397	112.751	173.72	175.81	224.13
F2CY98	Predicted protein OS=Hordeum vulgare subsp. vulgare PE=2 SV=1 - [F2CY98_HORVV]	38.85	5	7	46	139	15.1789	5.21143	1.13133	1.01196	1.14967	1.05779	1.03232	1.09927	0.975293	0.989574	0.96392	1.0889	1.02247	1.00921	93.3833	96.6233	88.7	43.88
A0A1D5YP67	Dihydrolipoamide acetyltransferase component of pyruvate dehydrogenase complex OS=Triticum aestivum PE=3 SV=1 - [A0A1D5YP67_WHEAT]	38.83	1	16	100	515	53.098	9.43701	0.989135		1.00371	0.996201		0.909649	0.977269	1.01547	0.993398	1.10387	1.00553	0.945042	109.48	201.84	231.858	216.927
A0A1D6C2U1	Catalase OS=Triticum aestivum PE=3 SV=1 - [A0A1D6C2U1_WHEAT]	38.82	2	14	134	492	56.498	7.25439	0.857954	0.789408	0.513287	0.999259	0.975106	1.31453	0.96571	0.957729	0.978416	1.02578	1.06246	1.07056	323.029	351.673	251.775	382.743
W5DXF0	Uncharacterized protein OS=Triticum aestivum PE=4 SV=1 - [W5DXF0_WHEAT]	38.81	3	9	36	268	28.5978	8.44092	0.953737	1.0255	0.989712	0.983774	0.796279	1.03296	0.977677	0.991074	1.00501	0.951919	1.03217	1.09669	80.49	151.516	164.93	137.547
A0A096UW30	Uncharacterized protein OS=Triticum aestivum PE=4 SV=1 - [A0A096UW30_WHEAT]	38.8	10	11	45	366	40.1157	7.48877	1.03522	1.01935	0.962954	1.02729	1.06835	0.998162	0.957421	0.96568	0.999776	1.06709	1.04079	1.06225	153.595	129.35	196.034	140.776
A0A1D6CAB6	Dolichyl-diphosphooligosaccharide--protein glycosyltransferase 48 kDa subunit OS=Triticum aestivum PE=3 SV=1 - [A0A1D6CAB6_WHEAT]	38.8	1	15	92	500	54.8827	7.43018	0.930539	0.981482	0.938641	0.955908	1.01414	1.06743	0.956457	1.03509	0.973044	1.06069	0.976895	1.00305	228.414	271.242	382.596	212.609
A0A1D5ZXR9	Uridine kinase OS=Triticum aestivum PE=3 SV=1 - [A0A1D5ZXR9_WHEAT]	38.78	4	15	59	490	54.288	7.23975	1.07248	1.02092	0.949208	0.959782	0.915012	0.867963	1.04133	1.06488	1.08659	0.970019	1.06226	0.82183	68.18	287.474	284.793	221.741
A0A1D6B0C9	Uncharacterized protein OS=Triticum aestivum PE=4 SV=1 - [A0A1D6B0C9_WHEAT]	38.77	1	32	182	877	98.1452	5.57959	0.947634	0.714247	0.742886	0.971748	0.816279	0.854757	0.966689	1.03139	1.07242	1.059	1.01639	0.91597	464.959	682.418	666.618	624.152
A0A1D6CDV1	Uncharacterized protein OS=Triticum aestivum PE=4 SV=1 - [A0A1D6CDV1_WHEAT]	38.75	3	10	53	400	41.8314	4.75439	1.32285	1.06131	1.03812	1.00198	0.909535	1.03565	1.26827	0.935337	1.11807	0.978138	0.904759	0.927385	160.99	201.25	185.79	166.276
M7ZJS5	Putative glutathione S-transferase GSTU1 OS=Triticum urartu GN=TRIUR3_17205 PE=4 SV=1 - [M7ZJS5_TRIUA]	38.74	6	10	77	222	24.998	6.80029	0.890216	0.828435	0.833072	1.1783	1.07859	1.08179	0.831972	1.02442	0.886715	1.09558	1.15157	1.04172	75.8386	118.188	109.475	98.3515
A0A1D6BM31	Phospholipase D OS=Triticum aestivum PE=3 SV=1 - [A0A1D6BM31_WHEAT]	38.74	6	26	119	826	92.3502	6.39209	1.23017	0.959949	1.47554	0.898429	0.753613	0.958453	1.12856	0.925835	0.98623	0.918771	0.991317	1.02222	268.382	161.314	332.341	428.762
F2CX25	Histone H2B OS=Hordeum vulgare subsp. vulgare PE=2 SV=1 - [F2CX25_HORVV]	38.71	1	8	278	155	16.5131	10.1548	1.28667	1.18405	1.02628	1.46786	1.56093	1.78761	0.953202	1.09907	0.848097	0.906341	0.850436	1.24668	331.076	404.942	372.012	331.91
A0A1D5SKH0	Uncharacterized protein OS=Triticum aestivum PE=4 SV=1 - [A0A1D5SKH0_WHEAT]	38.67	1	12	76	450	51.4239	5.23682	0.696671	0.771151	0.735509	0.884078	0.917453	0.855305	0.859904	0.969694	0.911686	1.07864	1.12602	1.09519	220.542	241.284	154.142	93.9
W5G4H5	Uncharacterized protein OS=Triticum aestivum PE=3 SV=1 - [W5G4H5_WHEAT]	38.65	13	13	54	401	45.6694	6.7417	0.964116	0.999332	0.811483	0.940563	1.00207	0.962199	0.950797	0.986113	0.992239	1.01779	1.05982	1.04494	130.993	154.707	188.648	221.268
A0A1D5T6J2	Uncharacterized protein OS=Triticum aestivum PE=3 SV=1 - [A0A1D5T6J2_WHEAT]	38.64	4	16	93	546	59.8107	5.80811	1.18476	1.211	1.10908	0.972395	1.01832	0.981189	1.14121	0.984478	1.00703	0.824838	1.00334	0.905345	234.243	185.97	306.091	286.425
A0A1D5TUM0	Peroxidase OS=Triticum aestivum PE=3 SV=1 - [A0A1D5TUM0_WHEAT]	38.62	4	13	94	347	37.703	6.84424	1.3524	1.04156	0.992745	1.2482	1.10524	0.878865	1.00812	1.08034	1.13774	1.18285	0.82003	0.786451	185.035	188.753	187.339	154.048
A0A1D6AKJ1	Uncharacterized protein OS=Triticum aestivum PE=3 SV=1 - [A0A1D6AKJ1_WHEAT]	38.59	6	6	31	184	20.5817	8.14795	0.887883	0.794737	0.842613	1.03618	0.94968	0.932891	0.928992	1.06908	0.96957	1.05823	0.935916	0.965822	65.63	97.7221	112.326	112.607
A0A1D5YPL6	Uncharacterized protein OS=Triticum aestivum PE=3 SV=1 - [A0A1D5YPL6_WHEAT]	38.59	10	10	46	311	35.1067	7.13721	0.824434	0.825135	0.848585	0.680508	0.873786	0.870442	1.03905	1.0306	1.08586	1.02131	0.985004	0.972886	98.0033	110.517	171.01	145.934
A0A1D5XHM9	Uncharacterized protein OS=Triticum aestivum PE=3 SV=1 - [A0A1D5XHM9_WHEAT]	38.59	10	10	32	355	40.0076	5.79541	1.06812	0.919945	1.02425	1.07906	0.998937	0.958298	1.01654	0.952941	0.967562	0.968261	0.996311	1.10555	35.0831	82.88	133.171	74.7866
A0A1D6B4L8	Uncharacterized protein OS=Triticum aestivum PE=4 SV=1 - [A0A1D6B4L8_WHEAT]	38.57	19	27	107	770	86.236	5.08447	0.870084	0.988268	0.932813	0.984199	1.01513	0.992566	0.929365	1.02717	0.997669	1.02142	1.02759	1.01041	135.2	277.706	186.027	133.969
A0A1D6BCA5	Uncharacterized protein OS=Triticum aestivum PE=3 SV=1 - [A0A1D6BCA5_WHEAT]	38.57	3	25	159	726	78.7488	9.15869	0.905676	1.02851	0.851748	1.03444	1.08129	0.905459	0.827609	0.947363	0.967561	1.09707	1.14002	1.07089	330.576	304.727	305.39	313.045
A0A1D5S8Y7	Uncharacterized protein OS=Triticum aestivum PE=4 SV=1 - [A0A1D5S8Y7_WHEAT]	38.57	2	6	23	293	31.2981	5.021	0.988273	0.942106	0.920493	0.928336	1.10978	1.02126	0.985745	1.04184	0.938032	0.985527	0.999984	1.05902	94.7053	95.4318	148.528	79.8075
R7W8L9	Glutamate-1-semialdehyde 2,1-aminomutase, chloroplastic OS=Aegilops tauschii GN=F775_08294 PE=3 SV=1 - [R7W8L9_AEGTA]	38.56	2	13	40	472	49.6173	6.55127		1.05449	0.990114		0.943703	0.919278	0.951171	0.949265	0.993978	1.06609	1.07851	1.00956	153.79	97.1395	143.53	144.994
Q6Q625	Protein ROOT HAIR DEFECTIVE 3 homolog OS=Triticum aestivum GN=wrsi2 PE=2 SV=2 - [Q6Q625_WHEAT]	38.56	7	26	106	804	90.025	5.59229	1.26988	1.04897	0.966734	1.12383	0.990016	0.931579	0.969194	1.03614	1.01066	1.00881	1.00299	0.946965	264.667	334.794	321.81	184.439
Q84UC6	Pyrroline-5-carboxylate reductase OS=Hordeum vulgare subsp. vulgare PE=2 SV=1 - [Q84UC6_HORVV]	38.55	5	7	33	275	28.19	8.44092	1.04568	0.923435	1.11519	1.09302	0.975303	1.06011	1.25782	0.851462	1.17156	0.971483	0.889681	0.945546	186.94	128.837	87.57	67.98
W5BAG5	Uncharacterized protein OS=Triticum aestivum PE=4 SV=1 - [W5BAG5_WHEAT]	38.53	1	3	10	109	12.3234	8.88037	1.17702		1.1882	1.10829		1.46753	1.30052	1.0852	1.02364	0.828047	0.886482	0.948309	0	37.08	37.3	51.09
A0A1D6RJW2	Uncharacterized protein OS=Triticum aestivum PE=4 SV=1 - [A0A1D6RJW2_WHEAT]	38.53	1	3	13	109	12.3264	8.04541		1.13331	1.18368		1.01094	1.11988	1.10417	1.13872	0.958761	0.825628	0.844444	1.11229	55.49	60.9262	0	73.0567
M0VIN1	Ribosomal protein L15 OS=Hordeum vulgare subsp. vulgare PE=3 SV=1 - [M0VIN1_HORVV]	38.51	6	6	73	161	19.0586	11.8394	1.03925	0.861053	0.893819	1.05343	1.12231	0.955792	1.06384	0.911451	0.949329	1.1274	1.02924	1.09752	426.923	439.573	571.23	410.29
M7ZE54	Proteasome subunit beta type OS=Triticum urartu GN=TRIUR3_14979 PE=3 SV=1 - [M7ZE54_TRIUA]	38.5	2	8	88	226	24.4041	7.88428	1.10412	1.18891	1.55029	0.896241	1.00661	1.02018	1.15474	0.990236	0.976376	0.917718	0.9938	1.00457	80.17	231.337	189.859	283.195
A0A1D5SNM1	Dirigent protein OS=Triticum aestivum PE=3 SV=1 - [A0A1D5SNM1_WHEAT]	38.5	2	4	29	187	20.4202	6.3667	1.50858	2.42296	1.97602	0.616371	0.769042	0.760472	1.0953	0.944796	0.898711	1.04597	1.106	1.00399	77.7843	89.4175	33.9833	137.852
F2D9S7	Predicted protein OS=Hordeum vulgare subsp. vulgare PE=2 SV=1 - [F2D9S7_HORVV]	38.46	3	3	9	91	10.1314	10.1548	0.910394	0.767397	0.750855	1.06798	0.965722	0.978764	0.821971	0.98238	0.932591	1.09991	1.09845	1.08634	38.37	78.97	75.35	39.14
A0A077RXT9	Uncharacterized protein OS=Triticum aestivum GN=TRAES_3BF098400070CFD_c1 PE=4 SV=1 - [A0A077RXT9_WHEAT]	38.44	2	9	37	307	33.6398	7.44482		1.13558	0.881975		0.903425	0.955291	1.1064	1.0335	1.16715	1.00368	0.951458	0.817044	32.86	71.0156	106.07	66.415
F2DWX8	Predicted protein OS=Hordeum vulgare subsp. vulgare PE=2 SV=1 - [F2DWX8_HORVV]	38.42	3	6	57	203	21.6919	6.39209	0.831528	1.00548	0.786256	0.948413	0.912602	0.837393	1.01662	0.951634	0.958622	1.02163	0.997798	1.06302	146.52	121.527	213.518	133.64
A0A1D5SY81	Uncharacterized protein OS=Triticum aestivum PE=3 SV=1 - [A0A1D5SY81_WHEAT]	38.41	1	8	61	289	31.753	5.46533	1.07514	0.925444	1.11934	1.14132	1.18386	1.21663	1.1789	1.19558	1.01047	0.783956	0.836759	0.93447	69.2867	275.208	304.832	269.321
A0A1D6RJM6	Peroxidase OS=Triticum aestivum PE=3 SV=1 - [A0A1D6RJM6_WHEAT]	38.4	3	11	344	362	38.1551	5.71924	1.18222	1.15433	1.10412	1.04012	1.28425	1.11926	1.03174	1.10501	0.925485	0.920972	0.988221	0.993611	1264.87	1538.67	1436.3	1487.71
I1GPG0	Uncharacterized protein OS=Brachypodium distachyon GN=BRADI_1g12100 PE=4 SV=1 - [I1GPG0_BRADI]	38.37	3	3	11	86	9.56705	5.45264	0.826626	0.737894		0.885578	0.895594		1.05678	1.15887	0.920714	1.02628	0.691848	1.07567	66.71	22.09	0	16.68
M8CJ08	GDSL esterase/lipase OS=Aegilops tauschii GN=F775_15067 PE=4 SV=1 - [M8CJ08_AEGTA]	38.36	7	10	25	365	38.2594	8.89502	1.00968	1.22895	1.17801	0.963602	1.05138	1.01816	1.09916	0.960011	1.06888	0.859168	0.977776	1.0012	117.84	112.75	125.616	100.905
A0A1D5SZ91	Uncharacterized protein OS=Triticum aestivum PE=3 SV=1 - [A0A1D5SZ91_WHEAT]	38.36	2	8	37	292	31.664	4.95752	1.34588	1.31701	1.26057	1.01919	0.93835	0.958275	0.865584	0.933156	0.955771	1.13662	1.1084	1.05738	50.2727	83.7986	137.383	83.3
A0A1D5VIP9	Uncharacterized protein OS=Triticum aestivum PE=4 SV=1 - [A0A1D5VIP9_WHEAT]	38.34	2	6	85	193	20.6542	9.65674	0.92747	0.737267	0.821473	0.922002	1.28339	1.14556	0.98471	1.04009	1.03699	0.940091	0.946094	1.03902	135.78	312.673	213.599	254.439
M0VD71	Histone H2A OS=Hordeum vulgare subsp. vulgare PE=3 SV=1 - [M0VD71_HORVV]	38.33	1	4	18	120	12.7763	10.2866		0.833223	0.699624		1.03188	1.08724	0.733052	0.967288	0.588049	1.14228	1.01577	1.47797	0	0	0	0
A0A1D6CIU3	Dirigent protein OS=Triticum aestivum PE=3 SV=1 - [A0A1D6CIU3_WHEAT]	38.31	3	3	35	154	17.0946	6.52197	1.20642	1.2515	1.17264	1.2579	1.20045	1.14407	0.887937	1.12538	0.860883	1.13156	0.948384	0.981458	68.48	93.2328	75.21	124.86
R7W059	Peroxidase OS=Aegilops tauschii GN=F775_25524 PE=3 SV=1 - [R7W059_AEGTA]	38.3	1	9	104	235	25.8137	6.85889	0.912219		0.80042	0.833597		0.704594	1.24447	1.09062	1.25905	0.841703	0.867258	0.787871	307.829	498.768	284.63	257.086
A0A1D6C953	Uncharacterized protein OS=Triticum aestivum PE=4 SV=1 - [A0A1D6C953_WHEAT]	38.3	5	5	25	141	15.5204	9.96436	0.926593	0.90455	0.787959	0.981733	0.981576	1.06243	0.811841	1.01538	0.889174	1.15883	1.09935	0.990671	125.68	80.33	162.43	125.77
A0A1D5TUN0	Uncharacterized protein OS=Triticum aestivum PE=4 SV=1 - [A0A1D5TUN0_WHEAT]	38.28	6	10	34	337	39.212	5.92236	0.874124	1.12205	0.890251	0.8509	1.08976	0.9384	0.917998	0.971164	0.938948	1.06336	1.08589	1.02135	142.363	29.16	84.54	41.1067
A0A1D6A7Z4	Uncharacterized protein OS=Triticum aestivum PE=3 SV=1 - [A0A1D6A7Z4_WHEAT]	38.27	5	9	82	371	39.8986	7.94287	0.922825	1.05028	1.0534	1.03012	0.978954	0.981159	1.10478	0.971631	0.994067	1.00642	0.982294	0.99326	114.173	355.405	214.122	421.141
W5FIX9	Uncharacterized protein OS=Triticum aestivum PE=4 SV=1 - [W5FIX9_WHEAT]	38.26	1	3	31	115	12.0492	7.18115	1.10164		1.00737	1.25991		1.17222	0.669065	1.0864	0.763771	1.29918	1.17472	0.940832	109.236	122.953	100.032	123.684
A0A1D5WWS9	Uncharacterized protein OS=Triticum aestivum PE=4 SV=1 - [A0A1D5WWS9_WHEAT]	38.26	2	9	30	298	31.9593	5.64307	1.02029	0.893346	1.00814	0.915076	1.04204	1.01641	1.24808	0.890453	1.26922	0.949243	0.912054	0.91298	56.78	88.443	109.25	63.6414
A0A1D6CRD5	Uncharacterized protein OS=Triticum aestivum PE=4 SV=1 - [A0A1D6CRD5_WHEAT]	38.26	1	11	66	379	38.7861	6.07471	0.592776	0.932449	0.690119	1.12438	0.776547	1.06787	0.78009	1.09655	0.966256	1.03413	0.98542	0.954928	137.187	186.708	218.633	262.866
A0A0E0AH03	Coatomer subunit gamma OS=Oryza glumipatula PE=3 SV=1 - [A0A0E0AH03_9ORYZ]	38.25	1	25	141	889	98.6239	5.13525	1.02537	0.973578	1.09322	1.25751	1.04963	1.00262	0.792001	1.02741	0.922082	1.04425	1.03342	1.16291	275.157	317.43	283.033	312.809
M8BTA1	Uncharacterized protein OS=Aegilops tauschii GN=F775_16745 PE=4 SV=1 - [M8BTA1_AEGTA]	38.24	7	9	27	340	38.4396	6.80029	1.05383	1.24662	1.07314	0.882261	1.00523	0.964585	0.991683	1.12185	1.06769	0.906446	0.949757	0.875618	61.23	82.2763	109.234	131.886
A0A077RSP3	Uncharacterized protein OS=Triticum aestivum GN=TRAES_3BF105700010CFD_c1 PE=4 SV=1 - [A0A077RSP3_WHEAT]	38.24	5	5	22	204	22.588	5.05908	1.05514	0.90697	0.889181	0.950207	1.11567	1.02767	1.0342	1.03189	0.960827	0.895429	1.06398	0.971513	95.9993	48.94	88.4632	61.07
A0A1D5YH13	Uncharacterized protein OS=Triticum aestivum PE=3 SV=1 - [A0A1D5YH13_WHEAT]	38.24	10	10	93	374	40.3707	7.15186	0.999341	0.969497	0.983	0.93504	1.07164	1.00073	0.968554	1.02457	0.904875	1.01548	1.07195	1.01247	404.102	376.171	530.743	400.147
A0A1D5YCL9	Uncharacterized protein OS=Triticum aestivum PE=4 SV=1 - [A0A1D5YCL9_WHEAT]	38.23	2	8	59	327	34.0184	5.23682		1.15091	1.02953		1.10881	1.04436	1.09219	0.972416	0.924362	0.881847	1.05468	0.998862	59.43	185.03	218.955	211.596
A0A1D5Z8D2	Uncharacterized protein OS=Triticum aestivum PE=4 SV=1 - [A0A1D5Z8D2_WHEAT]	38.23	9	9	19	293	33.2114	9.49561		0.779972	1.04113		0.905145	0.967231	1.03358	0.929213	0.949687	1.16676	1.08639	1.06054	73.9733	71.2487	81.033	59.5
M0X248	Uncharacterized protein OS=Hordeum vulgare subsp. vulgare PE=4 SV=1 - [M0X248_HORVV]	38.17	6	7	36	241	26.6581	8.80713	0.929671	0.906272	0.963164	0.903831	1.02205	0.858663	0.869159	1.01371	0.923983	1.08988	1.09155	1.00291	157.44	139.735	114.29	118.81
A0A1D6B6K1	Uncharacterized protein OS=Triticum aestivum PE=3 SV=1 - [A0A1D6B6K1_WHEAT]	38.15	2	5	14	249	25.6858	8.79248	1.06834		1.03197	1.32076		0.936201	1.07099	1.0156	0.992723	1.01061	1.02582	0.950352	42.78	0	94.08	69.6467
A0A1D5SW13	Uncharacterized protein OS=Triticum aestivum PE=4 SV=1 - [A0A1D5SW13_WHEAT]	38.14	3	4	14	194	20.3822	8.96826	0.947795	0.791328	0.915443	0.790506	0.912574	0.912877	0.975716	0.992383	1.00247	1.0125	0.99948	1.06074	94.4067	97.64	223.71	82.8713
T1NIA2	Uncharacterized protein OS=Triticum urartu PE=4 SV=1 - [T1NIA2_TRIUA]	38.13	2	21	118	611	69.2215	6.16357	1.05136	1.14361	1.00368	1.14198	1.06669	1.05484	0.921754	0.970076	0.952905	0.997403	1.05363	1.13663	265.561	181.857	235.76	128.89
M8C2N6	Putative voltage-gated potassium channel subunit beta OS=Aegilops tauschii GN=F775_28025 PE=4 SV=1 - [M8C2N6_AEGTA]	38.11	3	13	45	328	36.4857	6.80029	0.865653	0.861811	0.929896	1.05283	1.06248	1.06059	0.867441	1.2028	0.860599	0.988411	0.968446	1.0545	109.58	97.76	174.137	116.45
A0A1D6RVX2	Uncharacterized protein OS=Triticum aestivum PE=4 SV=1 - [A0A1D6RVX2_WHEAT]	38.11	3	7	29	307	33.5179	6.23975	1.06965	1.15014	1.09798	0.926744	0.902309	0.924133	1.10036	0.982063	1.01712	0.98237	1.01617	1.05699	141.759	91.54	200.357	100.418
A0A1D6AR47	Uncharacterized protein OS=Triticum aestivum PE=4 SV=1 - [A0A1D6AR47_WHEAT]	38.11	2	12	49	328	36.4847	6.80029	0.948495	0.928516	0.9229	0.919592	1.08439	1.07074	0.904393	1.1199	0.964263	1.02043	0.9935	1.06443	130.54	117.09	218.377	152.315
M7Z4Y6	Epithelial splicing regulatory protein 1 OS=Triticum urartu GN=TRIUR3_11192 PE=4 SV=1 - [M7Z4Y6_TRIUA]	38.1	3	7	23	294	32.3218	7.41553	0.94611	1.07739	1.27452	1.04133	0.984537	1.05168	0.875902	1.03749	0.903638	1.06245	1.06498	1.05793	117.734	97.11	93.2567	69.57
A0A1D6S1Q4	Uncharacterized protein OS=Triticum aestivum PE=4 SV=1 - [A0A1D6S1Q4_WHEAT]	38.1	3	18	69	546	60.8751	6.34131	0.805375	1.08124	0.890596	0.802653	0.888327	0.997541	1.00927	0.915197	1.08571	1.03087	1.0697	1.00271	109.8	156.248	165.277	139.51
M0YHU1	Uncharacterized protein OS=Hordeum vulgare subsp. vulgare PE=4 SV=1 - [M0YHU1_HORVV]	38.08	2	8	14	260	29.8712	6.23975	1.13162	1.14677		1.17496	0.980855		1.08059	1.08533	1.03096	0.967798	1.09086	0.807757	0	29.2	39.06	0
A0A1D5WUH9	Uncharacterized protein OS=Triticum aestivum PE=3 SV=1 - [A0A1D5WUH9_WHEAT]	38.08	2	24	105	793	89.8054	6.91748	0.933024	1.07921	1.0062	0.937706	1.01582	1.09068	1.03711	1.01239	0.913015	1.06854	1.01084	0.993227	291.741	295.584	285.346	219.63
A0A1D5TLD8	Uncharacterized protein OS=Triticum aestivum PE=4 SV=1 - [A0A1D5TLD8_WHEAT]	38.08	3	7	32	260	27.1047	6.56592		0.817065	0.980168		0.887668	0.992996	0.874291	1.11861	0.932477	1.12435	0.94377	0.951613	109.33	104.633	157.684	181.907
W5E734	Uncharacterized protein OS=Triticum aestivum PE=4 SV=1 - [W5E734_WHEAT]	38.03	2	9	24	376	39.7849	8.38232	0.866612	0.917587	1.02236	0.991477	1.10181	1.20603	1.03385	1.0492	0.973195	1.04039	0.975282	0.971256	42.88	30.97	53.8298	56.87
F2DSM9	Predicted protein OS=Hordeum vulgare subsp. vulgare PE=2 SV=1 - [F2DSM9_HORVV]	37.99	2	10	43	329	36.3394	9.94971	1.10918	0.914327	0.888565	1.077	1.05295	1.06948	1.03428	1.05649	0.967993	1.0808	0.930233	0.949672	123.16	123.456	129.438	91.5448
A0A1D6C1S6	Elongation factor Ts, mitochondrial OS=Triticum aestivum GN=EFTS PE=3 SV=1 - [A0A1D6C1S6_WHEAT]	37.99	13	13	57	379	41.1943	8.27979	0.961174	0.917975	0.907716	1.01178	1.08955	0.997949	0.944778	1.02277	0.964547	1.00923	1.0315	1.02861	160.511	261.334	286.693	161.733
A0A1D6DMS2	Uncharacterized protein OS=Triticum aestivum PE=4 SV=1 - [A0A1D6DMS2_WHEAT]	37.99	2	19	92	737	81.7987	5.43994	1.14586	0.853783	1.06506	1.14299	0.927322	1.01896	1.00995	1.13062	0.941077	0.967859	1.00913	0.921782	190.08	291.407	331.945	376.254
M7ZJZ7	Heat shock 70 kDa protein 4L OS=Triticum urartu GN=TRIUR3_16823 PE=3 SV=1 - [M7ZJZ7_TRIUA]	37.98	2	41	360	1269	140.147	5.51611		1.06007	0.9075		0.908197	1.01637	0.90856	1.05743	1.09216	1.10225	1.02947	0.930895	620.654	1463.48	1022.99	1100.31
M8AGP4	DNA helicase OS=Triticum urartu GN=TRIUR3_34285 PE=3 SV=1 - [M8AGP4_TRIUA]	37.98	1	24	127	724	80.8956	6.06201	1.00776	0.81366	0.926643	0.915272	0.963185	0.847423	0.840226	0.873208	0.929496	0.905304	1.36732	1.18218	276.344	561.412	511.29	411.891
W5FPI3	DNA helicase OS=Triticum aestivum PE=3 SV=1 - [W5FPI3_WHEAT]	37.98	1	24	126	724	80.9236	6.06201	0.822803		0.969683	0.811278		0.963954	0.881219	1.02217	0.909892	0.945636	1.02289	1.21808	226.448	539.251	491.604	397.366
M7ZAC8	Uncharacterized protein OS=Triticum urartu GN=TRIUR3_03641 PE=4 SV=1 - [M7ZAC8_TRIUA]	37.97	3	3	44	79	8.66553	9.24658	0.887353	1.00085	1.00368	1.04795	0.967483	1.06587	0.96485	0.949074	0.978252	1.00427	1.00135	1.03848	77.68	94.1367	76.53	86.3833
M8CEA7	Methylthioribose kinase OS=Aegilops tauschii GN=F775_28287 PE=3 SV=1 - [M8CEA7_AEGTA]	37.97	4	12	40	345	39.4239	6.59521	1.12498	1.02059	0.927367	0.964663	1.15592	0.983801	0.946538	0.951383	0.954659	1.09217	1.01208	1.09169	157.279	51.0749	149.322	111.138
J3MB24	Uncharacterized protein OS=Oryza brachyantha PE=4 SV=1 - [J3MB24_ORYBR]	37.96	1	13	161	353	38.3786	6.55127	0.969634	0.938027	0.955477	1.08606	0.963117	1.17079	1.02756	1.03095	1.03676	1.07035	0.962123	0.893481	478.646	752.919	593.319	648.538
A0A1D6CVN2	Polyadenylate-binding protein OS=Triticum aestivum PE=3 SV=1 - [A0A1D6CVN2_WHEAT]	37.92	1	21	105	654	70.8531	6.94678	1.18957	0.96588		0.990935	1.13088		1.10615	0.899733	1.08898	1.06026	1.00122	0.973601	87.3186	351.529	222.423	247.901
A0A096UM00	Uncharacterized protein OS=Triticum aestivum PE=4 SV=1 - [A0A096UM00_WHEAT]	37.9	7	7	31	219	23.9894	6.87354	0.865298	1.25582	1.1355	0.960889	0.981753	1.05299	1.16624	1.00189	1.14429	0.920018	0.939245	0.913875	42.2	18.92	46.28	76.5932
M8BHQ1	Puromycin-sensitive aminopeptidase OS=Aegilops tauschii GN=F775_28715 PE=4 SV=1 - [M8BHQ1_AEGTA]	37.86	2	31	170	877	98.0881	5.57959	1.06815	0.871917	0.897836	1.06815	1.01884	0.923624	1.02634	1.07417	1.01992	0.934864	1.05647	0.932551	419.084	495.15	688.467	468.477
W5AK49	Uncharacterized protein OS=Triticum aestivum PE=4 SV=1 - [W5AK49_WHEAT]	37.82	2	30	136	989	109.483	6.99072	1.15293	1.10023	0.898269	0.983961	1.08299	0.850997	1.22926	1.0764	1.02019	0.872576	0.836099	0.996641	383.366	348.609	491.939	413.305
A0A1D6DMK6	Uncharacterized protein OS=Triticum aestivum PE=4 SV=1 - [A0A1D6DMK6_WHEAT]	37.82	1	5	73	193	20.6922	9.65674	0.790496	1.01142	1.01245	1.05553	1.173	1.2856	0.951805	1.03629	0.987453	0.957804	0.974361	1.16549	118.746	241.073	200.23	205.261
A0A1D6C0G4	Uncharacterized protein OS=Triticum aestivum PE=4 SV=1 - [A0A1D6C0G4_WHEAT]	37.78	18	26	145	900	101.663	4.99561	0.899144	1.00315	0.870919	0.914496	0.938303	0.911741	0.973102	1.01658	1.00343	0.988912	1.00334	1.00583	126.805	482.25	378.652	364.282
M7YY76	Allene oxide cyclase 3, chloroplastic OS=Triticum urartu GN=TRIUR3_25644 PE=4 SV=1 - [M7YY76_TRIUA]	37.75	2	6	35	204	21.6553	9.53955	0.869226	1.10106		0.709989	0.810427		1.34161	0.828799	1.08198	0.702206	0.710357	1.48195	158.683	85.68	127.63	128.09
W5FB69	Lysine--tRNA ligase OS=Triticum aestivum PE=3 SV=1 - [W5FB69_WHEAT]	37.75	1	19	119	612	68.7234	5.68115	1.06402	1.51798	1.09532	0.976653	0.939529	1.0937	1.42419	1.01756	1.34148	0.735051	0.731028	0.869412	204.005	250.184	322.163	256.97
K7AFQ1	Uncharacterized protein (Fragment) OS=Phleum pratense PE=2 SV=1 - [K7AFQ1_PHLPR]	37.75	1	9	108	302	31.2871	7.35693	0.917145	0.945504	0.960051	0.960465	1.13748	0.979458	0.928364	1.21075	0.931023	0.875747	0.870039	1.0501	196.298	339.469	202.178	198.653
Q2LDZ0	Calcium-dependent protein kinase OS=Triticum aestivum GN=CPK2A PE=2 SV=1 - [Q2LDZ0_WHEAT]	37.74	1	13	58	514	56.7514	5.57959		1.09225	0.914509		1.11392	0.936867	1.00413	1.02757	1.09686	0.874208	0.963958	1.08338	188.51	221.131	97.7049	91.71
T1N5G8	Histone H2B OS=Triticum urartu PE=3 SV=1 - [T1N5G8_TRIUA]	37.72	2	4	34	114	12.642	10.5649	1.63479	0.724194	1.46827	1.58012	1.24974	1.28716	0.442717	2.56708	1.80446	0.181239	0.139438	0.180827	28.56	74.8257	51.88	50.76
M8C9H4	Beta-ureidopropionase OS=Aegilops tauschii GN=F775_28067 PE=4 SV=1 - [M8C9H4_AEGTA]	37.71	5	9	31	411	45.6737	6.52197	0.972989	0.920843	1.07633	0.875497	1.00741	0.916974	0.963396	1.01597	0.993878	0.861519	0.903477	1.19178	94.5586	64.08	110.508	92.38
A0A1D6BWU7	Acetyltransferase component of pyruvate dehydrogenase complex OS=Triticum aestivum PE=3 SV=1 - [A0A1D6BWU7_WHEAT]	37.71	1	16	138	541	58.2559	7.47412		0.812735	0.807521		0.974806	0.905689	0.847964	1.01418	0.958497	1.0492	1.09194	1.05762	147.39	189.328	330.654	273.447
A0A1D5RWD1	Uncharacterized protein OS=Triticum aestivum PE=4 SV=1 - [A0A1D5RWD1_WHEAT]	37.69	1	4	112	199	18.6773	5.90967	1.26636	1.15699	1.49174	1.17748	1.18434	1.1972	1.12479	1.20716	1.07686	0.760875	0.932197	0.883364	217.455	573.983	578.591	525.142
A0A1D5URU5	D-3-phosphoglycerate dehydrogenase OS=Triticum aestivum PE=3 SV=1 - [A0A1D5URU5_WHEAT]	37.69	2	21	205	674	70.1474	6.94678	0.846167	1.20116	1.05981	0.773865	1.26914	1.00083	1.06308	0.915346	1.07976	1.08765	0.981069	0.975458	837.953	511.931	633.512	549.389
A0A1D5TUQ8	Peroxidase OS=Triticum aestivum PE=3 SV=1 - [A0A1D5TUQ8_WHEAT]	37.68	6	12	84	345	37.9491	6.65381	0.929442	0.926791	0.925913	0.840793	0.91727	0.957799	0.95423	1.00608	0.946412	1.16	1.02604	0.995543	260.977	225.38	412.904	242.637
A0A1D5UT81	Uncharacterized protein OS=Triticum aestivum PE=3 SV=1 - [A0A1D5UT81_WHEAT]	37.68	6	9	29	284	30.8642	5.14795	0.938064	0.892105	0.800706	0.864425	1.02613	0.909993	0.906184	1.03738	0.98745	1.04142	0.980691	1.00913	109.31	73.1467	93.47	41.63
A0A1D6AHC6	Uncharacterized protein OS=Triticum aestivum PE=4 SV=1 - [A0A1D6AHC6_WHEAT]	37.67	1	4	80	215	20.4891	6.52197	1.30023	0.909208	1.16404	0.852018	1.15788	0.978821	0.825828	1.01632	0.733474	0.567828	1.44665	1.44543	406.755	645.766	597.644	453.004
M8ACQ0	Alanine aminotransferase 2 OS=Triticum urartu GN=TRIUR3_10219 PE=4 SV=1 - [M8ACQ0_TRIUA]	37.66	15	15	46	478	53.0419	6.69775	1.03258	0.997327	1.04257	1.00639	1.03597	0.948207	0.956815	0.986659	0.968029	0.98408	1.04047	1.05679	52.3833	191.178	106.877	114.965
W5FFL9	Uncharacterized protein OS=Triticum aestivum PE=4 SV=1 - [W5FFL9_WHEAT]	37.6	7	7	17	258	29.0033	5.59229	0.993585	1.16837	0.967988	1.09146	1.05545	0.965024	1.04883	1.07853	0.943677	0.817432	1.03627	1.07152	131.588	67.63	98.2345	0
A0A1D5VAH6	Uncharacterized protein OS=Triticum aestivum PE=4 SV=1 - [A0A1D5VAH6_WHEAT]	37.59	4	4	15	141	15.105	6.29053	0.946042	0.845414	0.810934	0.95996	1.01026	1.02142	0.970508	1.09062	0.998921	0.948244	1.00548	0.943621	61.07	31.56	0	18.77
A0A1D5XML1	Adenylosuccinate synthetase, chloroplastic OS=Triticum aestivum GN=PURA PE=3 SV=1 - [A0A1D5XML1_WHEAT]	37.58	1	14	94	487	52.1258	6.84424		0.92917	0.874438		1.03431	0.957373	0.875065	1.05219	1.00344	1.0052	1.08373	0.994705	400.689	385.996	313.25	339.018
A0A1D5RSA7	Uncharacterized protein OS=Triticum aestivum PE=4 SV=1 - [A0A1D5RSA7_WHEAT]	37.55	1	16	164	498	56.8364	5.33838		1.16788	0.900779		1.07503	1.11639	0.9958	1.10264	1.05194	1.17514	0.947214	0.741513	490.134	541.358	543.361	478.639
A0A1D6BWG8	Uncharacterized protein OS=Triticum aestivum PE=3 SV=1 - [A0A1D6BWG8_WHEAT]	37.54	15	15	98	594	63.2311	6.55127	1.19316	1.05571	1.06762	1.05139	1.03527	1.07375	1.00529	0.932249	0.982635	0.944823	0.998507	0.992953	200.516	313.085	418.257	450.646
A0A1D6AMA7	Uncharacterized protein OS=Triticum aestivum PE=3 SV=1 - [A0A1D6AMA7_WHEAT]	37.53	11	11	26	429	48.3673	9.29053	0.987675	0.931032	0.800639	0.955421	1.14706	0.92113	1.00085	0.991684	1.01229	1.04005	1.02635	0.986058	22.45	0	70.56	57.4433
A0A1D5YF58	Lysine--tRNA ligase OS=Triticum aestivum PE=3 SV=1 - [A0A1D5YF58_WHEAT]	37.5	1	19	116	608	68.3492	5.75732	1.26075	1.04147		0.987199	0.974948		1.03622	0.925577	1.02954	1.11339	1.03589	0.959674	194.815	184.757	292.288	184.773
A0A1D5XSM5	Uncharacterized protein OS=Triticum aestivum PE=3 SV=1 - [A0A1D5XSM5_WHEAT]	37.5	6	18	94	648	72.3955	6.12549	1.09024	0.973765	0.96481	1.03079	1.09454	1.00744	0.971237	0.991289	0.99134	1.00713	0.997646	1.06798	98.235	170.885	227.583	155.295
A0A1D5X9E5	Acetyltransferase component of pyruvate dehydrogenase complex OS=Triticum aestivum PE=3 SV=1 - [A0A1D5X9E5_WHEAT]	37.48	1	16	135	539	58.1818	7.89893	0.320179		0.457735	1.11983		1.29269	0.86859	1.31087	1.01412	0.744206	0.770871	1.06826	151.305	199.557	285.728	289.2
A0A1D5WCH9	Uncharacterized protein OS=Triticum aestivum PE=4 SV=1 - [A0A1D5WCH9_WHEAT]	37.47	1	14	124	427	48.1715	5.8208	0.973523	0.895696	1.16167	0.94911	1.08403	1.16745	1.45301	0.89947	1.07487	0.90309	0.869821	0.943054	203.243	293.85	167.052	216.979
A0A077RZD7	Uncharacterized protein OS=Triticum aestivum GN=TRAES_3BF052300110CFD_c1 PE=4 SV=1 - [A0A077RZD7_WHEAT]	37.45	4	8	37	243	26.779	5.66846	0.986912	0.97704	0.999097	1.07888	1.09505	1.10649	1.02409	0.998138	0.963255	1.02453	1.01649	1.07234	74.6467	138.54	80.78	117.631
A0A1D6H1J8	Glyceraldehyde-3-phosphate dehydrogenase OS=Zea mays PE=3 SV=1 - [A0A1D6H1J8_MAIZE]	37.39	1	11	58	345	36.8237	7.47412	1.62201	1.2366	1.10216	0.61054	0.819824	0.608516	0.849125	1.04379	0.802687	1.05977	1.09114	1.09629	131.979	224.067	123.416	151.524
A0A1D6BYA9	Uncharacterized protein OS=Triticum aestivum PE=4 SV=1 - [A0A1D6BYA9_WHEAT]	37.38	5	28	159	741	82.0043	7.12256	0.869616	0.880334	0.811829	0.915917	0.9248	0.950441	0.995779	1.02508	1.04751	1.10239	0.959932	0.961496	542.892	467.183	611.357	295.89
A0A1D6DBW1	DNA helicase OS=Triticum aestivum PE=3 SV=1 - [A0A1D6DBW1_WHEAT]	37.38	1	33	127	955	108.004	5.24951	1.15809	1.10949	1.07599	0.97269	0.963761	1.05019	0.94885	0.903415	0.965206	1.08036	1.05245	1.12342	147.717	222.776	191.673	305.279
A0A1D6AL49	Uncharacterized protein OS=Triticum aestivum PE=4 SV=1 - [A0A1D6AL49_WHEAT]	37.37	17	20	99	784	80.9851	7.6499	0.877187	0.849664	0.818723	0.784762	0.769057	0.844054	1.06545	0.953206	1.04251	1.01747	1.00978	1.05375	224.6	428.033	129.036	204.16
A0A1D6DHT0	Uncharacterized protein OS=Triticum aestivum PE=4 SV=1 - [A0A1D6DHT0_WHEAT]	37.35	10	10	33	407	45.5125	5.56689	0.879703	0.977598	0.847517	0.896435	0.939449	1.04462	0.883452	1.04531	0.877937	1.00196	1.0679	1.07482	47.6933	39.83	72.8567	117.73
A0A1D5XW89	Uncharacterized protein OS=Triticum aestivum PE=4 SV=1 - [A0A1D5XW89_WHEAT]	37.33	10	11	51	300	33.3134	8.646	1.03341	0.999564	0.976869	1.60684	1.46863	1.50291	0.65207	0.844668	0.737296	1.22243	1.24675	1.29638	104.03	33.66	141.394	81.3452
A0A1D5SZ32	Uncharacterized protein OS=Triticum aestivum PE=3 SV=1 - [A0A1D5SZ32_WHEAT]	37.33	7	7	118	300	31.4724	7.53271	0.967654	1.00207	0.931863	1.13027	1.05515	0.999903	1.01202	1.09735	1.05526	0.924775	0.976496	0.957348	343.708	503.408	332.968	457.12
T1N2S8	Uncharacterized protein OS=Triticum urartu PE=4 SV=1 - [T1N2S8_TRIUA]	37.32	10	10	51	276	30.9488	6.06201	0.992386	0.993272	0.879018	0.951367	0.928651	1.01599	1.01475	0.996641	1.04429	1.09464	1.02168	0.926098	140.472	167.618	127.014	143.57
M0UUX9	Uncharacterized protein OS=Hordeum vulgare subsp. vulgare PE=4 SV=1 - [M0UUX9_HORVV]	37.32	3	3	6	142	14.7394	6.52197		1.07347	1.63642		1.18737	0.933424	1.48737	1.14607	1.23757	0.710616	0.697915	0.816688	0	48.5609	0	0
W5ATQ6	Uncharacterized protein OS=Triticum aestivum PE=4 SV=1 - [W5ATQ6_WHEAT]	37.3	3	8	32	311	32.9862	6.31592	0.889106	0.78522	0.909454	0.945774	0.979336	1.07512	0.926386	0.926289	1.00105	1.02365	1.07695	1.0921	143.35	164.769	137.99	153.065
A0A1D5Z5F2	Cytochrome b-c1 complex subunit 7 OS=Triticum aestivum PE=3 SV=1 - [A0A1D5Z5F2_WHEAT]	37.3	6	6	44	126	14.7308	9.74463	0.864878	0.872916	0.921227	1.02197	1.05702	1.07196	0.903504	0.982432	0.910618	1.10421	1.02828	1.16761	80.3787	49.0632	64.7459	52.4478
A0A1D5SI80	Uncharacterized protein OS=Triticum aestivum PE=3 SV=1 - [A0A1D5SI80_WHEAT]	37.3	3	6	18	244	25.1769	6.771		1.3032	1.21698		0.978771	1.00936	1.83314	0.865424	1.25466	0.702806	0.753147	0.886688	0	78.3467	29.84	65.77
A0A1D6SCP9	Sucrose synthase OS=Triticum aestivum PE=3 SV=1 - [A0A1D6SCP9_WHEAT]	37.3	3	26	154	815	92.576	6.31592	1.11359	0.99802	0.794994	1.26888	1.00993	0.652589	0.975941	0.860882	1.16911	1.0214	0.852946	1.21571	366.575	395.94	460.067	346.31
W5EX25	Uncharacterized protein OS=Triticum aestivum PE=4 SV=1 - [W5EX25_WHEAT]	37.29	5	16	79	539	61.2231	6.58057	0.923047	0.894778	0.907671	1.10441	1.03272	0.961808	0.978298	1.06284	0.826806	1.11351	1.0158	0.997128	323.84	194.597	243.712	181.655
I1I1G5	Uncharacterized protein OS=Brachypodium distachyon GN=BRADI_3g16620 PE=4 SV=1 - [I1I1G5_BRADI]	37.29	1	4	48	118	13.6398	11.3853	1.11712	1.16053	1.13847	1.1705	1.09836	1.1619	1.03222	0.999489	0.978207	0.874227	0.936473	1.12165	92.9871	74.82	62.82	55.36
A0A1D5Y1B0	Uncharacterized protein OS=Triticum aestivum PE=3 SV=1 - [A0A1D5Y1B0_WHEAT]	37.21	6	6	21	258	28.5432	5.64307	0.945395	0.934255	0.866062	1.05497	1.01736	1.04684	0.820167	0.966821	0.970596	1.08406	1.16665	1.0122	55.7567	102.069	0	37.2367
A0A1D6CK38	Uncharacterized protein OS=Triticum aestivum PE=4 SV=1 - [A0A1D6CK38_WHEAT]	37.21	5	30	126	981	105.88	6.13818	0.910587	0.99019	1.04363	1.14855	1.11847	1.01363	1.14987	0.970666	0.995228	0.987459	1.04482	1.03898	120.712	317.628	356.313	350.428
W5BQF4	Lactoylglutathione lyase OS=Triticum aestivum PE=3 SV=1 - [W5BQF4_WHEAT]	37.19	1	8	41	242	26.5174	9.20264	0.695176		1.07048	1.54371		1.32163	0.920526	1.1736	0.939729	0.737258	1.09103	1.069	50.54	138.83	140.367	150.323
[truncated: 4,733 more rows]

## Sheet: Supplementary Table S2
Table S2 List of differentially expressed proteins (DEPs) in the XY54-J411 comparison.
[truncated: 732 more rows]

[truncated: 4 more sheets: Supplementary Table S3, Supplementary Table S4, Supplementary Table S5, Supplementary Table S6]
